# Supplementary material for: 1,6-Bis(prop-2-yn-1-yl­oxy)naphthalene
Source: Acta Crystallogr Sect E Struct Rep Online. 2011 Jul 16;67(Pt 8):o2054. doi: 10.1107/S1600536811027310 (PMC3213501; doi:10.1107/S1600536811027310)
Supplement: Supplementary file 2 [file e-67-o2054-Isup2.hkl]

# 
# h,k,l, Fc-squared, Fo-squared, sigma(Fo-squared) and status flag 
# 
data_I
_shelx_title ' 110413cm in P2(1)/c' 
_shelx_refln_list_code          4 
_shelx_F_calc_maximum      133.88 
_exptl_crystal_F_000       496.00 
_reflns_d_resolution_high  0.8258 
 
loop_ 
 _symmetry_equiv_pos_as_xyz 
 'x, y, z' 
 '-x, y+1/2, -z+1/2' 
 '-x, -y, -z' 
 'x, -y-1/2, z-1/2' 
 
_cell_length_a     5.1472 
_cell_length_b    10.3788 
_cell_length_c    23.4091 
_cell_angle_alpha  90.000 
_cell_angle_beta   95.459 
_cell_angle_gamma  90.000 
 
_shelx_F_squared_multiplier     1.000 
 
loop_ 
 _refln_index_h 
 _refln_index_k 
 _refln_index_l 
 _refln_F_squared_calc 
 _refln_F_squared_meas 
 _refln_F_squared_sigma 
 _refln_observed_status 
   1   0   0        3.40        3.72      0.87 o 
   2   0   0      962.36      833.03     23.77 o 
   3   0   0        0.05        0.99      1.66 o 
   4   0   0        5.96        7.23      2.26 o 
   5   0   0        6.55        7.46      5.14 o 
   6   0   0       14.75       14.25      6.46 o 
   1   1   0       94.35       99.42      8.67 o 
   2   1   0       88.26       77.62      3.54 o 
   3   1   0      140.60      128.38      5.46 o 
   4   1   0       16.70       18.61      3.02 o 
   5   1   0       92.45       97.91     11.60 o 
   6   1   0        0.01        5.49      3.27 o 
   0   2   0     2596.29     2620.27    210.30 o 
   1   2   0     4044.14     3924.55    399.43 o 
   2   2   0     1263.83     1265.23     71.42 o 
   3   2   0       46.56       46.37      2.97 o 
   4   2   0        0.00        2.01      1.46 o 
   5   2   0      132.04      122.18      7.44 o 
   6   2   0        2.72        6.16      3.69 o 
   1   3   0      243.73      231.71     22.16 o 
   2   3   0      566.48      595.52     76.01 o 
   3   3   0       47.48       47.58      3.94 o 
   4   3   0      138.89      139.36      9.88 o 
   5   3   0       17.58       18.48      3.72 o 
   6   3   0        8.26       12.62      4.39 o 
   0   4   0     2736.21     2939.49    165.42 o 
   1   4   0       63.30       67.92      5.57 o 
   2   4   0      144.16      161.71     11.02 o 
   3   4   0        0.81        0.00      1.08 o 
   4   4   0       62.95       64.15      5.94 o 
   5   4   0        1.33        3.75      2.29 o 
   1   5   0        2.75        2.16      0.80 o 
   2   5   0        6.57        9.95      2.70 o 
   3   5   0        7.38        8.53      2.26 o 
   4   5   0        6.57        6.79      2.43 o 
   5   5   0        7.85       12.68      3.29 o 
   0   6   0        6.97        8.56      1.93 o 
   1   6   0      219.98      228.15     12.64 o 
   2   6   0      540.78      525.23     56.17 o 
   3   6   0       16.98       17.91      3.34 o 
   4   6   0       28.11       30.80      4.91 o 
   5   6   0        1.13        4.05      2.51 o 
   1   7   0       25.05       27.80      2.55 o 
   2   7   0      140.32      133.43      9.13 o 
   3   7   0        2.85        2.38      1.84 o 
   4   7   0        8.44        6.96      2.92 o 
   5   7   0        3.17        6.18      3.03 o 
   0   8   0      333.34      308.87     16.65 o 
   1   8   0        0.46        2.30      1.32 o 
   2   8   0       76.58       73.37      5.16 o 
   3   8   0        0.72        3.64      1.71 o 
   4   8   0        2.12        3.53      2.57 o 
   1   9   0        2.50        6.53      2.50 o 
   2   9   0        5.31        8.05      2.04 o 
   3   9   0       16.95       16.90      3.16 o 
   4   9   0        2.00        4.61      2.17 o 
   0  10   0     1641.38     1460.87     45.39 o 
   1  10   0       22.25       25.89      4.27 o 
   2  10   0        0.02        1.82      2.03 o 
   3  10   0        8.84        9.55      2.95 o 
   1  11   0       13.48       14.73      3.68 o 
   2  11   0        0.30        0.23      2.33 o 
   3  11   0        7.53       13.11      3.67 o 
   0  12   0       57.27       51.03     11.93 o 
   1  12   0        0.24        0.00      3.16 o 
  -6   1   1        2.36        8.73      3.98 o 
  -5   1   1      155.51      153.91     13.92 o 
  -4   1   1        2.05        2.05      1.33 o 
  -3   1   1       14.48       11.29      1.59 o 
  -2   1   1      438.00      410.75     20.20 o 
  -1   1   1      341.81      322.80     28.02 o 
   0   1   1     1043.59     1132.22     51.36 o 
   1   1   1      354.04      311.93     20.66 o 
   2   1   1      270.84      261.94      9.80 o 
   3   1   1       15.39       18.15      2.05 o 
   4   1   1        0.00        0.00      1.12 o 
   5   1   1      474.50      459.40     24.85 o 
   6   1   1        2.36        6.65      3.32 o 
  -6   2   1       14.26       12.88      4.60 o 
  -5   2   1       21.39       22.70      3.97 o 
  -4   2   1       28.67       31.33      4.92 o 
  -3   2   1       23.27       21.94      2.11 o 
  -2   2   1      702.99      661.01     36.13 o 
  -1   2   1        5.18        3.60      0.88 o 
   0   2   1     7553.91     7317.25    360.30 o 
   1   2   1     1275.70     1210.13     86.32 o 
   2   2   1       21.54       26.21      1.46 o 
   3   2   1      136.16      127.77      6.96 o 
   4   2   1       40.37       38.81      4.83 o 
   5   2   1       18.62       25.10      4.30 o 
   6   2   1        0.83        0.00      2.63 o 
  -6   3   1       21.71       34.10      6.66 o 
  -5   3   1        0.79        0.97      1.98 o 
  -4   3   1       25.91       32.48      3.54 o 
  -3   3   1       19.88       20.37      3.11 o 
  -2   3   1      392.67      377.57     40.22 o 
  -1   3   1      822.41      919.18     78.10 o 
   0   3   1      509.85      499.18     19.80 o 
   1   3   1      262.83      299.17     18.93 o 
   2   3   1        0.15        1.60      0.96 o 
   3   3   1      632.74      612.33     32.95 o 
   4   3   1        2.91        0.00      2.78 o 
   5   3   1       10.32       11.57      2.99 o 
   6   3   1        0.59        0.48      2.92 o 
  -5   4   1       32.19       36.14      5.19 o 
  -4   4   1       12.76       13.77      3.06 o 
  -3   4   1        7.26        6.76      1.85 o 
  -2   4   1       29.06       27.91      4.00 o 
  -1   4   1        0.18        0.47      0.56 o 
   0   4   1      319.90      327.32     12.66 o 
   1   4   1      587.89      615.28     43.47 o 
   2   4   1        1.52        7.54      1.84 o 
   3   4   1        6.01        6.06      1.92 o 
   4   4   1       42.21       40.66      5.92 o 
   5   4   1       19.53       24.24      4.43 o 
  -5   5   1       31.55       33.48      5.18 o 
  -4   5   1       86.98       78.17      6.37 o 
  -3   5   1        9.16        6.21      2.38 o 
  -2   5   1       54.45       59.39      4.48 o 
  -1   5   1      729.38      741.18     44.92 o 
   0   5   1      207.97      219.00      7.24 o 
   1   5   1      926.66     1009.29     50.53 o 
   2   5   1      261.00      271.15     26.19 o 
   3   5   1        4.33        5.22      1.88 o 
   4   5   1        1.51        2.73      2.02 o 
   5   5   1        9.13       10.98      3.17 o 
  -5   6   1       27.22       35.73      5.50 o 
  -4   6   1       34.67       34.67      5.03 o 
  -3   6   1        2.26        2.04      1.65 o 
  -2   6   1        4.56        4.56      2.28 o 
  -1   6   1       75.76       73.13      4.40 o 
   0   6   1      182.69      188.91      6.89 o 
   1   6   1      127.56      121.63      4.30 o 
   2   6   1       40.59       42.58      4.59 o 
   3   6   1        2.47        4.95      2.06 o 
   4   6   1       53.93       61.34      6.56 o 
   5   6   1       13.50       13.19      3.61 o 
  -5   7   1        1.04        2.54      2.43 o 
  -4   7   1       31.52       32.22      4.93 o 
  -3   7   1        0.31        1.04      1.45 o 
  -2   7   1       86.59       90.18      6.57 o 
  -1   7   1       98.88      104.81      5.31 o 
   0   7   1       70.44       69.37      3.79 o 
   1   7   1       15.51       17.24      2.42 o 
   2   7   1        1.91        2.26      1.55 o 
   3   7   1      182.12      134.50     12.18 o 
   4   7   1       13.51       14.75      3.63 o 
   5   7   1        8.62       10.34      3.20 o 
  -4   8   1       10.86        7.07      2.38 o 
  -3   8   1       32.11       29.40      3.80 o 
  -2   8   1       68.04       73.40      5.12 o 
  -1   8   1      117.92      108.71      9.52 o 
   0   8   1      300.49      297.40      8.17 o 
   1   8   1      206.70      191.39     12.08 o 
   2   8   1        0.02        0.91      1.31 o 
   3   8   1       44.99       37.84      5.25 o 
   4   8   1        8.80        7.77      2.85 o 
  -4   9   1        3.14        7.26      2.31 o 
  -3   9   1       12.57       14.43      2.79 o 
  -2   9   1       20.49       23.61      3.31 o 
  -1   9   1        3.32        4.71      2.08 o 
   0   9   1       55.71       54.77      4.55 o 
   1   9   1       20.84       27.52      4.34 o 
   2   9   1       13.05       10.26      2.53 o 
   3   9   1        0.02        1.43      1.68 o 
   4   9   1        5.86        6.52      2.41 o 
  -3  10   1        4.95       10.16      2.56 o 
  -2  10   1        5.32        6.24      2.55 o 
  -1  10   1       33.73       35.55      5.17 o 
   0  10   1       32.43       41.91      7.14 o 
   1  10   1        3.48        0.51      1.94 o 
   2  10   1        3.97        6.01      2.58 o 
   3  10   1        3.56        6.01      2.56 o 
  -3  11   1        1.34        7.06      2.87 o 
  -2  11   1        0.41        3.44      2.21 o 
  -1  11   1       75.14       77.09      7.52 o 
   0  11   1       17.34       16.48      5.15 o 
   1  11   1        0.56        3.12      2.40 o 
   2  11   1        0.20        3.13      2.32 o 
  -1  12   1       32.08       36.80      7.43 o 
   0  12   1       91.92       87.28     10.86 o 
   1  12   1        0.69        2.41      3.06 o 
  -6   0   2      433.08      443.99     26.18 o 
  -5   0   2      133.72      138.17     13.25 o 
  -4   0   2        0.16        2.76      1.43 o 
  -3   0   2        3.61        5.94      3.06 o 
  -2   0   2      208.33      190.49      8.53 o 
  -1   0   2      606.37      524.78      7.00 o 
   1   0   2     1416.64     1299.41    147.20 o 
   2   0   2      275.17      248.19     25.35 o 
   3   0   2      147.56      155.02     10.19 o 
   4   0   2      120.27      120.14      7.26 o 
   5   0   2      224.54      237.57     18.22 o 
   6   0   2       10.34       21.70      7.79 o 
  -6   1   2       19.67       26.43      5.61 o 
  -5   1   2        1.10        3.81      3.64 o 
  -4   1   2       33.46       30.85      3.68 o 
  -3   1   2       33.40       29.96      2.38 o 
  -2   1   2        9.42        9.69      1.27 o 
  -1   1   2      119.84       93.91      7.29 o 
   0   1   2     1627.16     1663.37     85.28 o 
   1   1   2     1771.77     1815.18    104.16 o 
   2   1   2       15.30       15.67      1.57 o 
   3   1   2      377.38      379.12     14.82 o 
   4   1   2       17.58       25.60      3.68 o 
   5   1   2      250.41      243.37     18.39 o 
   6   1   2        4.40       10.73      4.27 o 
  -6   2   2       60.94       67.16     12.43 o 
  -5   2   2        1.77        3.13      2.00 o 
  -4   2   2       15.97       15.71      2.73 o 
  -3   2   2      131.11      114.98      7.94 o 
  -2   2   2        0.05        1.55      0.56 o 
  -1   2   2     9573.64     9298.91    807.45 o 
   0   2   2     2808.60     2831.13    132.40 o 
   1   2   2     2925.65     2781.33    212.09 o 
   2   2   2       79.53      100.62      5.12 o 
   3   2   2      157.04      157.99      5.75 o 
   4   2   2       59.13       65.38      5.32 o 
   5   2   2      216.57      206.96     17.44 o 
   6   2   2       16.80       15.34      5.05 o 
  -6   3   2        1.16        1.33      3.64 o 
  -5   3   2       12.76       17.65      3.70 o 
  -4   3   2      201.30      206.85      9.64 o 
  -3   3   2        3.23        5.01      1.36 o 
  -2   3   2     2221.08     2150.03    157.12 o 
  -1   3   2      364.48      400.53     28.36 o 
   0   3   2     3402.15     3495.62    218.08 o 
   1   3   2      225.03      221.78     13.34 o 
   2   3   2      256.13      237.32     20.01 o 
   3   3   2      100.22       86.25      6.11 o 
   4   3   2       22.30       21.78      3.60 o 
   5   3   2       40.82       42.42      5.65 o 
  -5   4   2        0.00        0.00      1.85 o 
  -4   4   2      193.05      175.37     37.36 o 
  -3   4   2       52.71       45.60      4.33 o 
  -2   4   2     1135.69     1217.54    141.68 o 
  -1   4   2      107.83      116.67      6.55 o 
   0   4   2      230.66      224.15     11.40 o 
   1   4   2     1859.78     1817.44    117.36 o 
   2   4   2      176.58      155.45     15.05 o 
   3   4   2       44.80       41.12      4.42 o 
   4   4   2        0.32        2.13      1.62 o 
   5   4   2        4.46        9.14      2.89 o 
  -5   5   2        1.35        0.36      1.99 o 
  -4   5   2        0.49        0.60      1.83 o 
  -3   5   2        5.48        6.59      1.92 o 
  -2   5   2       38.27       50.13      6.93 o 
  -1   5   2      263.94      259.46     14.64 o 
   0   5   2        0.08        0.66      0.50 o 
   1   5   2      383.63      408.65     17.36 o 
   2   5   2       15.47       16.28      2.78 o 
   3   5   2        9.94       13.84      3.02 o 
   4   5   2        3.18        3.65      2.19 o 
   5   5   2        3.18        6.11      2.67 o 
  -5   6   2        0.09        3.04      2.42 o 
  -4   6   2       89.60       76.63      6.97 o 
  -3   6   2        1.57        2.51      1.60 o 
  -2   6   2       95.20       96.88      9.11 o 
  -1   6   2       37.71       40.91      2.60 o 
   0   6   2       43.26       42.62      2.14 o 
   1   6   2      254.18      297.92     11.90 o 
   2   6   2        0.05        0.09      1.10 o 
   3   6   2        4.06        4.42      1.85 o 
   4   6   2       40.56       41.53      5.59 o 
   5   6   2       17.11       23.25      4.63 o 
  -5   7   2        0.28        2.84      2.20 o 
  -4   7   2       58.19       58.15      5.66 o 
  -3   7   2        1.95        2.76      1.50 o 
  -2   7   2       50.48       55.75      5.76 o 
  -1   7   2        7.85       11.07      1.70 o 
   0   7   2        3.34        3.98      1.16 o 
   1   7   2      207.11      211.87     10.52 o 
   2   7   2        2.34        0.99      1.46 o 
   3   7   2       32.34       23.42      4.19 o 
   4   7   2        6.58        8.27      2.76 o 
   5   7   2       19.27       26.90      4.74 o 
  -4   8   2       19.95       14.97      3.17 o 
  -3   8   2        1.25        2.72      1.62 o 
  -2   8   2       20.07       22.15      3.10 o 
  -1   8   2       84.53       74.63      4.52 o 
   0   8   2       11.78       12.89      2.17 o 
   1   8   2        1.21        1.56      1.71 o 
   2   8   2       18.85       21.34      3.81 o 
   3   8   2      135.58      112.81     11.56 o 
   4   8   2       13.32       19.16      4.07 o 
  -4   9   2        6.72       12.92      3.04 o 
  -3   9   2       18.65       20.51      3.40 o 
  -2   9   2        0.87        2.09      1.46 o 
  -1   9   2       12.89       15.36      3.26 o 
   0   9   2        7.34        7.99      1.95 o 
   1   9   2        2.38        3.49      2.38 o 
   2   9   2       22.65       25.78      4.62 o 
   3   9   2       20.92       14.45      3.40 o 
   4   9   2        1.60        1.21      2.27 o 
  -3  10   2        0.03        3.67      2.01 o 
  -2  10   2        0.00        0.36      1.75 o 
  -1  10   2        0.78        3.73      2.26 o 
   0  10   2      361.79      343.77     21.79 o 
   1  10   2        4.41        7.25      2.48 o 
   2  10   2       14.17       13.63      3.28 o 
   3  10   2       10.26       11.08      3.19 o 
  -3  11   2        0.89        0.00      2.56 o 
  -2  11   2        1.83        3.79      2.40 o 
  -1  11   2        8.74       13.31      3.20 o 
   0  11   2       51.16       52.12      8.43 o 
   1  11   2        5.07        7.12      4.14 o 
   2  11   2        5.30        8.17      2.98 o 
  -1  12   2       88.26       87.44     10.86 o 
   0  12   2       11.56        9.94      4.34 o 
   1  12   2        0.00        2.19      6.88 o 
  -6   1   3        9.82       18.72      7.29 o 
  -5   1   3        6.96        8.37      3.27 o 
  -4   1   3        5.74        8.74      2.37 o 
  -3   1   3       14.61       15.29      1.88 o 
  -2   1   3      122.94      107.62      6.80 o 
  -1   1   3     8621.04     8733.60    400.37 o 
   0   1   3      393.97      421.77     24.80 o 
   1   1   3      197.41      206.09     11.41 o 
   2   1   3       36.21       34.97      2.60 o 
   3   1   3       17.19       16.50      2.05 o 
   4   1   3       37.50       39.73      4.49 o 
   5   1   3       95.84       97.22      8.96 o 
   6   1   3        2.16        4.52      3.34 o 
  -6   2   3       98.62      104.37     14.91 o 
  -5   2   3        4.51        6.55      2.26 o 
  -4   2   3        4.14        4.46      1.72 o 
  -3   2   3       39.96       47.29      2.76 o 
  -2   2   3      413.66      406.58     24.16 o 
  -1   2   3     4528.92     4782.86    235.50 o 
   0   2   3      766.10      805.34     46.20 o 
   1   2   3       92.78       96.97      6.62 o 
   2   2   3      102.89      113.62      5.61 o 
   3   2   3       10.72       10.04      1.36 o 
   4   2   3       26.45       26.32      3.91 o 
   5   2   3       15.74       16.78      4.83 o 
   6   2   3        1.32        2.09      3.14 o 
  -6   3   3       14.79       19.05      6.63 o 
  -5   3   3        1.90        3.92      2.31 o 
  -4   3   3        0.14        2.78      1.37 o 
  -3   3   3      143.71      144.50     15.66 o 
  -2   3   3      170.74      188.40     12.47 o 
  -1   3   3       66.54       71.74      3.81 o 
   0   3   3     1917.44     1981.02     92.80 o 
   1   3   3       29.81       32.47      2.61 o 
   2   3   3        2.81        4.64      1.43 o 
   3   3   3       64.19       61.68      8.89 o 
   4   3   3       80.01       80.04      5.88 o 
   5   3   3        0.04        2.16      2.14 o 
  -5   4   3        5.13        6.47      2.47 o 
  -4   4   3       15.18       15.12      2.98 o 
  -3   4   3       17.50       17.47      2.86 o 
  -2   4   3      587.31      603.19     57.15 o 
  -1   4   3     1358.05     1450.99     85.60 o 
   0   4   3       60.61       58.09      2.26 o 
   1   4   3      724.71      709.16     57.56 o 
   2   4   3        8.50        8.80      2.04 o 
   3   4   3      317.56      264.97     25.29 o 
   4   4   3      250.42      218.14     21.19 o 
   5   4   3        4.81        3.45      2.96 o 
  -5   5   3        8.53        9.65      2.99 o 
  -4   5   3      141.60      117.44      9.41 o 
  -3   5   3       18.01       17.43      3.02 o 
  -2   5   3      542.72      537.12     47.35 o 
  -1   5   3      701.73      723.17     38.85 o 
   0   5   3      182.57      171.65      8.68 o 
   1   5   3     2840.69     2782.79    176.93 o 
   2   5   3      246.72      213.24     19.40 o 
   3   5   3       32.85       28.23      4.05 o 
   4   5   3       51.69       50.74      6.01 o 
   5   5   3       38.45       51.72      6.43 o 
  -5   6   3        0.84        5.00      2.15 o 
  -4   6   3        2.77        0.00      2.02 o 
  -3   6   3        2.75        1.55      1.42 o 
  -2   6   3      452.42      450.22     35.08 o 
  -1   6   3      272.70      279.73     12.60 o 
   0   6   3      337.18      321.34     15.24 o 
   1   6   3      202.60      212.83     16.50 o 
   2   6   3       83.93       70.67      5.07 o 
   3   6   3       99.51       94.50      8.22 o 
   4   6   3      108.77      111.60      7.69 o 
   5   6   3        1.45        4.11      2.57 o 
  -5   7   3        0.82        1.64      2.31 o 
  -4   7   3        4.88        5.77      2.23 o 
  -3   7   3       38.30       40.00      5.46 o 
  -2   7   3       20.70       17.76      2.66 o 
  -1   7   3       13.08       13.09      2.15 o 
   0   7   3      167.22      161.12      6.70 o 
   1   7   3        1.51        3.25      1.53 o 
   2   7   3       24.65       24.67      4.29 o 
   3   7   3        4.97        5.15      2.22 o 
   4   7   3        4.93        9.90      3.11 o 
   5   7   3        0.17        2.09      2.32 o 
  -4   8   3        9.41       11.46      2.74 o 
  -3   8   3       41.78       45.50      4.71 o 
  -2   8   3       63.70       67.70      5.60 o 
  -1   8   3      456.95      433.94     32.85 o 
   0   8   3      242.33      222.25      7.10 o 
   1   8   3        8.82        7.34      2.28 o 
   2   8   3        0.00        0.43      1.59 o 
   3   8   3       16.93       17.67      3.59 o 
   4   8   3        2.01        3.98      2.43 o 
  -4   9   3        0.15        2.77      2.05 o 
  -3   9   3       10.82       10.10      2.43 o 
  -2   9   3        0.03        2.35      1.59 o 
  -1   9   3      242.50      229.49     19.40 o 
   0   9   3       95.70       91.89      4.95 o 
   1   9   3        2.49        5.58      2.35 o 
   2   9   3       10.47       10.30      3.08 o 
   3   9   3        7.12        7.70      2.85 o 
   4   9   3        8.28        6.39      2.87 o 
  -3  10   3        7.55       11.01      2.61 o 
  -2  10   3        3.54        4.10      2.20 o 
  -1  10   3        4.25        2.83      2.03 o 
   0  10   3      183.01      165.54     11.19 o 
   1  10   3        9.21       10.64      2.93 o 
   2  10   3       22.20       19.47      4.74 o 
   3  10   3        0.01        2.53      2.07 o 
  -2  11   3        9.42       12.39      3.26 o 
  -1  11   3      212.88      193.65      9.87 o 
   0  11   3        2.27        9.49      5.05 o 
   1  11   3        1.67        2.71      3.10 o 
   2  11   3        1.48        2.16      2.12 o 
  -1  12   3       10.22       18.86      5.40 o 
   0  12   3        3.53        6.79      3.87 o 
   1  12   3        8.41        8.42      5.88 o 
  -5   0   4        6.49        7.46      4.47 o 
  -4   0   4        6.00        4.86      1.79 o 
  -3   0   4      123.00      110.53      8.53 o 
  -2   0   4       48.28       39.78      2.69 o 
  -1   0   4     9573.61     8804.76    777.83 o 
   0   0   4     1672.65     1704.75     45.89 o 
   1   0   4      130.31      129.10     18.14 o 
   2   0   4      399.93      368.81     43.24 o 
   3   0   4        4.91        4.36      1.99 o 
   4   0   4       10.07       10.75      2.94 o 
   5   0   4        1.39        0.00      3.64 o 
   6   0   4       11.76       15.90      6.79 o 
  -5   1   4        5.80        7.61      2.78 o 
  -4   1   4        7.53        7.97      1.61 o 
  -3   1   4      283.51      254.78     15.04 o 
  -2   1   4      162.29      149.67      8.46 o 
  -1   1   4    10205.61    10170.19    512.03 o 
   0   1   4      212.61      206.17     10.43 o 
   1   1   4      383.30      412.29     27.26 o 
   2   1   4       14.13       18.15      1.77 o 
   3   1   4      271.38      284.67     14.56 o 
   4   1   4       93.52       87.34      5.67 o 
   5   1   4       39.04       41.58      7.03 o 
   6   1   4        0.22        1.82      2.52 o 
  -5   2   4        9.01        7.92      2.37 o 
  -4   2   4       80.88       72.24      4.69 o 
  -3   2   4      197.41      187.86     15.23 o 
  -2   2   4      199.14      188.96     12.24 o 
  -1   2   4    17924.48    17063.87    739.17 o 
   0   2   4     3319.73     3471.76    208.46 o 
   1   2   4      408.16      360.41     24.15 o 
   2   2   4      176.22      183.02     14.99 o 
   3   2   4      801.51      876.23     37.44 o 
   4   2   4       78.21       75.07      5.64 o 
   5   2   4       23.39       27.41      4.43 o 
  -5   3   4        3.62        3.57      2.08 o 
  -4   3   4        0.09        2.24      1.33 o 
  -3   3   4       29.20       30.23      3.42 o 
  -2   3   4       67.38       69.42      4.37 o 
  -1   3   4     2593.89     2865.45    159.07 o 
   0   3   4      103.32      106.65      6.63 o 
   1   3   4       16.51       16.56      1.84 o 
   2   3   4        0.65        0.77      0.61 o 
   3   3   4      189.73      190.72     10.86 o 
   4   3   4       12.92       14.08      3.12 o 
   5   3   4       15.13       16.13      3.89 o 
  -5   4   4        5.99        6.03      3.04 o 
  -4   4   4        2.94        3.57      1.46 o 
  -3   4   4       11.62       10.30      2.14 o 
  -2   4   4       38.21       46.98      3.13 o 
  -1   4   4      772.78      821.46     50.14 o 
   0   4   4      105.55      102.81      6.65 o 
   1   4   4      818.61      815.16     69.70 o 
   2   4   4       76.65       82.24      9.86 o 
   3   4   4      213.41      197.12     25.93 o 
   4   4   4      325.43      297.70     19.29 o 
   5   4   4       12.51       16.92      3.84 o 
  -5   5   4        7.47        7.47      2.81 o 
  -4   5   4        0.77        4.22      1.94 o 
  -3   5   4       30.46       34.42      3.55 o 
  -2   5   4       10.73       15.93      2.27 o 
  -1   5   4      212.52      217.44     11.80 o 
   0   5   4       37.89       37.15      2.23 o 
   1   5   4      103.64       84.30      5.57 o 
   2   5   4        0.73        0.73      1.10 o 
   3   5   4        4.64        6.93      2.39 o 
   4   5   4        0.00        1.33      1.78 o 
   5   5   4        3.60        7.47      2.76 o 
  -5   6   4       38.81       36.38      5.51 o 
  -4   6   4       26.24       24.62      3.55 o 
  -3   6   4       52.53       55.20      5.18 o 
  -2   6   4       14.75       16.30      2.50 o 
  -1   6   4      127.82      129.98      8.97 o 
   0   6   4       16.80       20.20      2.03 o 
   1   6   4      863.31      854.42     62.63 o 
   2   6   4       13.38        8.71      2.29 o 
   3   6   4        3.87        5.11      2.12 o 
   4   6   4       11.76       17.11      3.65 o 
   5   6   4        0.00        0.33      2.42 o 
  -5   7   4       10.58       16.45      3.83 o 
  -4   7   4        7.17        6.78      2.67 o 
  -3   7   4       13.07       18.26      2.95 o 
  -2   7   4       92.59       96.20      9.11 o 
  -1   7   4      418.38      410.30     22.01 o 
   0   7   4      116.39      108.91      5.63 o 
   1   7   4       66.12       65.70      5.14 o 
   2   7   4       18.91       22.24      3.78 o 
   3   7   4       25.35       24.74      4.35 o 
   4   7   4       22.62       20.77      4.36 o 
  -4   8   4        0.69        1.80      1.73 o 
  -3   8   4       21.49       23.47      3.55 o 
  -2   8   4       15.39       18.76      2.86 o 
  -1   8   4      759.13      735.05     72.12 o 
   0   8   4       79.23       72.91      5.98 o 
   1   8   4        0.00        0.54      1.43 o 
   2   8   4        9.26        8.01      2.56 o 
   3   8   4        4.85        7.25      2.57 o 
   4   8   4        0.32        2.08      2.36 o 
  -4   9   4        0.92        0.94      1.92 o 
  -3   9   4       12.50       17.30      4.69 o 
  -2   9   4        5.73        6.80      2.45 o 
  -1   9   4      148.81      139.10      9.55 o 
   0   9   4        1.50        3.30      1.41 o 
   1   9   4        0.06        2.11      1.84 o 
   2   9   4       14.07       15.59      3.60 o 
   3   9   4        4.44        3.81      2.55 o 
   4   9   4       31.75       38.22      5.85 o 
  -3  10   4       52.67       53.34      5.62 o 
  -2  10   4        2.69        3.84      2.33 o 
  -1  10   4       77.38       70.84      6.85 o 
   0  10   4       28.71       32.14      6.32 o 
   1  10   4       16.47       17.23      3.58 o 
   2  10   4        1.74        3.04      2.23 o 
   3  10   4       13.80       11.22      3.60 o 
  -2  11   4       32.44       32.51      5.08 o 
  -1  11   4      106.81      106.88      7.71 o 
   0  11   4        3.56        6.21      3.57 o 
   1  11   4        1.74        3.26      2.32 o 
   2  11   4        1.54        4.92      2.56 o 
  -1  12   4      199.34      194.09     13.29 o 
   0  12   4        0.39        0.03      3.10 o 
   1  12   4        1.90        2.24      3.05 o 
  -5   1   5        0.37        1.65      1.81 o 
  -4   1   5        5.97        6.90      1.54 o 
  -3   1   5      184.30      166.51      7.75 o 
  -2   1   5       60.58       56.66      3.79 o 
  -1   1   5     6148.13     6342.67    348.55 o 
   0   1   5     1704.11     1661.35     82.73 o 
   1   1   5      408.62      450.22     29.05 o 
   2   1   5     1343.38     1485.45    105.84 o 
   3   1   5       14.73       24.95      2.55 o 
   4   1   5      240.39      238.98     23.02 o 
   5   1   5        0.00        1.36      2.47 o 
  -5   2   5        5.99       10.43      3.26 o 
  -4   2   5        5.80        6.08      1.78 o 
  -3   2   5       37.58       33.58      2.93 o 
  -2   2   5       63.37       57.93      2.06 o 
  -1   2   5       78.71       83.68      2.35 o 
   0   2   5       61.21       53.83      3.15 o 
   1   2   5       48.70       55.85      4.49 o 
   2   2   5      573.66      661.81     45.21 o 
   3   2   5        2.04        3.30      1.11 o 
   4   2   5      548.43      499.84     21.36 o 
   5   2   5        4.73        2.50      2.13 o 
  -6   3   5        0.84        1.16      3.98 o 
  -5   3   5        0.17        1.29      1.84 o 
  -4   3   5        7.42        6.83      1.70 o 
  -3   3   5       91.45       93.90      6.37 o 
  -2   3   5      131.84      123.65      5.87 o 
  -1   3   5      746.15      803.96     44.49 o 
   0   3   5     2323.09     2496.90    161.57 o 
   1   3   5       53.47       46.85      3.04 o 
   2   3   5      284.13      268.26     25.22 o 
   3   3   5       61.57       58.80      8.67 o 
   4   3   5      600.68      553.80     36.75 o 
   5   3   5        0.07        3.22      2.11 o 
  -5   4   5        7.93       10.32      3.88 o 
  -4   4   5        5.60        6.59      1.73 o 
  -3   4   5       94.63       90.81      6.70 o 
  -2   4   5      325.83      344.53     21.13 o 
  -1   4   5      180.91      188.70     10.72 o 
   0   4   5      162.33      163.31      7.43 o 
   1   4   5      195.70      195.22     15.38 o 
   2   4   5       22.34       29.11      4.60 o 
   3   4   5        2.65        4.40      1.78 o 
   4   4   5       55.70       60.85      6.24 o 
   5   4   5        0.73        2.57      2.15 o 
  -5   5   5      100.68       99.85      7.50 o 
  -4   5   5        1.20        2.20      1.57 o 
  -3   5   5       24.12       29.68      3.40 o 
  -2   5   5      175.40      170.31     11.80 o 
  -1   5   5      910.99      934.73     53.23 o 
   0   5   5      400.40      401.98     21.98 o 
   1   5   5      232.92      207.53     13.25 o 
   2   5   5       82.89       67.70      7.04 o 
   3   5   5       95.67       82.17      8.43 o 
   4   5   5        2.77        0.38      1.87 o 
   5   5   5        1.24        1.53      2.51 o 
  -5   6   5       15.33       17.56      4.56 o 
  -4   6   5       18.67       17.82      3.16 o 
  -3   6   5       12.85       18.99      3.85 o 
  -2   6   5       15.63       22.49      2.85 o 
  -1   6   5       90.10       96.70      6.75 o 
   0   6   5      130.18      150.96      7.52 o 
   1   6   5       75.95       79.37      3.99 o 
   2   6   5       16.57       17.42      3.15 o 
   3   6   5       10.86       11.56      2.97 o 
   4   6   5       51.79       64.53      9.43 o 
   5   6   5       15.46       17.39      4.33 o 
  -5   7   5        1.93        6.17      2.75 o 
  -4   7   5       12.20       11.77      2.66 o 
  -3   7   5       43.55       46.18      5.25 o 
  -2   7   5      184.29      167.28     10.00 o 
  -1   7   5      143.19      137.15      9.15 o 
   0   7   5      574.29      561.27     24.72 o 
   1   7   5       19.47       19.63      3.28 o 
   2   7   5       27.94       30.40      4.39 o 
   3   7   5        2.12        2.34      2.50 o 
   4   7   5      283.62      275.25     26.73 o 
  -4   8   5        7.12       11.64      3.81 o 
  -3   8   5        2.61        2.84      1.73 o 
  -2   8   5        0.04        1.73      1.44 o 
  -1   8   5        1.69        3.50      1.63 o 
   0   8   5        1.14        0.56      1.07 o 
   1   8   5       25.91       25.89      4.01 o 
   2   8   5       34.18       39.20      5.05 o 
   3   8   5        4.34        4.24      2.21 o 
   4   8   5      167.49      179.06     19.06 o 
  -4   9   5        0.49        0.67      2.13 o 
  -3   9   5       21.16       19.05      3.30 o 
  -2   9   5       30.66       34.80      4.11 o 
  -1   9   5      448.97      420.83     30.49 o 
   0   9   5       64.75       72.86      5.92 o 
   1   9   5       26.77       29.28      4.48 o 
   2   9   5       91.81       81.36      7.81 o 
   3   9   5        0.26        0.09      2.00 o 
   4   9   5       35.31       41.62      6.14 o 
  -3  10   5        5.54        6.70      3.32 o 
  -2  10   5        0.30        0.67      2.00 o 
  -1  10   5        8.26        7.31      2.51 o 
   0  10   5       18.69       19.20      3.67 o 
   1  10   5        0.79        3.09      2.17 o 
   2  10   5        2.77        3.03      2.26 o 
   3  10   5        2.57        2.92      2.54 o 
  -2  11   5        6.43        8.86      3.02 o 
  -1  11   5       11.79       14.37      3.46 o 
   0  11   5        3.62        6.22      3.80 o 
   1  11   5        3.74        7.32      2.67 o 
   2  11   5       32.79       27.44      5.45 o 
  -1  12   5        1.18        9.88      4.04 o 
   0  12   5        2.23        3.85      3.68 o 
   1  12   5        0.00        0.00      2.63 o 
  -6   0   6        0.03        0.99      4.47 o 
  -4   0   6        8.87        7.31      2.07 o 
  -3   0   6      498.82      482.60     44.28 o 
  -2   0   6     1011.61      906.81     85.81 o 
  -1   0   6        8.17       12.25      2.82 o 
   0   0   6      600.37      585.11     33.30 o 
   1   0   6     2252.15     2319.70    358.84 o 
   2   0   6     4763.76     5185.00    846.32 o 
   3   0   6      489.04      504.63     17.73 o 
   4   0   6      188.79      190.83     14.00 o 
   5   0   6      236.33      241.71     19.38 o 
  -6   1   6       21.42       31.17      7.04 o 
  -5   1   6       13.51       13.58      4.64 o 
  -4   1   6        8.57        9.04      1.70 o 
  -3   1   6      432.75      418.24     25.89 o 
  -2   1   6       59.48       58.11      3.72 o 
  -1   1   6     6788.75     7028.32    344.73 o 
   0   1   6      380.38      399.08     31.45 o 
   1   1   6       11.14        7.61      1.11 o 
   2   1   6      255.53      271.83     18.46 o 
   3   1   6      167.21      164.37     15.61 o 
   4   1   6       65.38       62.28      5.43 o 
   5   1   6       14.55       17.74      5.80 o 
  -6   2   6        2.09        5.96      5.63 o 
  -5   2   6        1.39        0.32      1.76 o 
  -4   2   6        4.60        2.61      1.32 o 
  -3   2   6      622.91      649.52     40.03 o 
  -2   2   6        4.33        4.74      1.01 o 
  -1   2   6      220.35      240.99      8.83 o 
   0   2   6        7.06        5.42      0.83 o 
   1   2   6        5.33        7.14      1.14 o 
   2   2   6      310.10      306.80     19.13 o 
   3   2   6       43.84       56.14      4.42 o 
   4   2   6      223.65      212.21     19.17 o 
   5   2   6        0.36        2.19      2.16 o 
  -6   3   6        0.07        1.99      3.98 o 
  -5   3   6       22.29       23.20      3.50 o 
  -4   3   6       15.04       13.99      1.93 o 
  -3   3   6      162.45      165.28     10.29 o 
  -2   3   6        5.10        5.17      0.82 o 
  -1   3   6      487.90      516.40     25.05 o 
   0   3   6       47.98       51.91      2.99 o 
   1   3   6      270.62      254.70     17.98 o 
   2   3   6      217.47      211.55     14.57 o 
   3   3   6       46.50       46.49      4.73 o 
   4   3   6      528.99      500.07     50.71 o 
   5   3   6        3.80        3.75      2.41 o 
  -5   4   6      145.80      129.64      9.09 o 
  -4   4   6        0.23        0.00      1.16 o 
  -3   4   6        1.63        2.45      1.17 o 
  -2   4   6      559.08      614.48     32.97 o 
  -1   4   6       50.19       50.76      2.40 o 
   0   4   6      222.18      222.39     14.64 o 
   1   4   6      163.83      137.78     10.38 o 
   2   4   6       39.35       34.17      2.39 o 
   3   4   6       55.96       48.17      8.89 o 
   4   4   6      101.27      101.05     11.60 o 
   5   4   6        0.14        1.83      2.06 o 
  -5   5   6        3.38        9.51      2.91 o 
  -4   5   6        7.54        8.53      2.85 o 
  -3   5   6        0.03        0.92      1.11 o 
  -2   5   6        2.90        2.73      0.97 o 
  -1   5   6        0.44        1.28      0.69 o 
   0   5   6      129.76      133.47      8.44 o 
   1   5   6       16.01       18.61      2.09 o 
   2   5   6       21.17       16.49      2.89 o 
   3   5   6      139.57      131.94     12.79 o 
   4   5   6        0.69        1.60      2.07 o 
   5   5   6        3.85        3.42      2.55 o 
  -5   6   6       49.60       44.05      6.04 o 
  -4   6   6       15.65       13.52      3.23 o 
  -3   6   6       19.59       17.31      2.79 o 
  -2   6   6      144.38      131.58     16.74 o 
  -1   6   6       98.70      103.17      5.22 o 
   0   6   6       29.48       32.58      2.68 o 
   1   6   6       13.58       15.70      2.16 o 
   2   6   6        8.60        8.20      2.41 o 
   3   6   6       30.10       30.60      4.51 o 
   4   6   6      129.82      117.23      8.18 o 
   5   6   6       17.74       29.42      5.05 o 
  -5   7   6        6.69       11.48      4.02 o 
  -4   7   6        0.83        4.39      2.12 o 
  -3   7   6        0.17        0.40      1.48 o 
  -2   7   6        4.26        8.08      2.05 o 
  -1   7   6       43.38       45.45      3.19 o 
   0   7   6       39.68       42.08      3.89 o 
   1   7   6       46.15       43.69      4.75 o 
   2   7   6       34.07       37.29      4.77 o 
   3   7   6       35.48       36.57      5.32 o 
   4   7   6       45.91       49.57      6.29 o 
  -4   8   6        0.83        2.05      2.03 o 
  -3   8   6       78.72       80.45      7.17 o 
  -2   8   6       12.37       16.78      2.89 o 
  -1   8   6      222.35      195.23     15.02 o 
   0   8   6      137.38      139.02      9.10 o 
   1   8   6        0.36        2.11      2.06 o 
   2   8   6        7.72        7.62      2.55 o 
   3   8   6        0.11        1.59      1.97 o 
   4   8   6        7.22        8.72      2.94 o 
  -4   9   6        0.15        0.00      2.40 o 
  -3   9   6       37.40       38.08      4.60 o 
  -2   9   6        0.04        0.85      1.75 o 
  -1   9   6      464.87      455.99     30.32 o 
   0   9   6       66.02       61.61      4.62 o 
   1   9   6        0.51        0.00      1.75 o 
   2   9   6        0.12        1.51      2.09 o 
   3   9   6        3.14        5.40      2.59 o 
   4   9   6        2.72        4.86      2.59 o 
  -3  10   6       22.58       32.01      4.96 o 
  -2  10   6       17.36       23.22      3.59 o 
  -1  10   6       37.75       41.30      5.46 o 
   0  10   6        0.13        0.00      1.69 o 
   1  10   6        7.10        9.34      2.99 o 
   2  10   6      112.83       98.16      7.62 o 
   3  10   6        1.56        0.00      2.69 o 
  -2  11   6        6.31        4.95      2.42 o 
  -1  11   6       83.86       85.91     10.19 o 
   0  11   6        2.76        4.54      3.54 o 
   1  11   6       48.71       50.34      6.32 o 
   2  11   6        2.99        1.08      2.39 o 
  -1  12   6        0.13        0.48      6.05 o 
   0  12   6        6.10        3.10      3.32 o 
   1  12   6        0.15        3.62      2.47 o 
  -6   1   7        0.01        0.00      3.81 o 
  -5   1   7        0.03        0.80      1.90 o 
  -4   1   7       55.15       59.43      4.19 o 
  -3   1   7      262.94      251.23     16.72 o 
  -2   1   7      894.68      891.78     58.54 o 
  -1   1   7      106.69       98.60      7.72 o 
   0   1   7        7.73       12.05      1.13 o 
   1   1   7       63.97       67.77      5.38 o 
   2   1   7      553.14      668.62     52.61 o 
   3   1   7        0.10        0.74      1.08 o 
   4   1   7       74.93       75.73      7.81 o 
   5   1   7        5.35        7.04      3.63 o 
  -6   2   7        0.20        0.00      4.14 o 
  -5   2   7        0.02        1.86      1.93 o 
  -4   2   7       12.63       13.26      1.95 o 
  -3   2   7        2.10        3.49      0.89 o 
  -2   2   7     1333.78     1395.14     71.66 o 
  -1   2   7      418.92      437.36     14.35 o 
   0   2   7       39.60       42.77      1.92 o 
   1   2   7       64.25       65.69      2.74 o 
   2   2   7      586.21      615.10     35.21 o 
   3   2   7       79.38       80.81      5.25 o 
   4   2   7       90.20       88.01      6.65 o 
   5   2   7       44.44       50.12      7.79 o 
  -5   3   7        0.26        1.57      1.87 o 
  -4   3   7        8.25        9.07      2.44 o 
  -3   3   7      177.64      171.44      8.01 o 
  -2   3   7     2115.28     2214.94     95.57 o 
  -1   3   7      295.66      297.95     12.35 o 
   0   3   7      482.34      512.07     31.74 o 
   1   3   7        4.34        4.11      0.96 o 
   2   3   7        4.12        7.47      1.30 o 
   3   3   7        2.55        2.53      1.70 o 
   4   3   7      150.70      153.38      9.49 o 
   5   3   7       35.60       46.54      6.07 o 
  -5   4   7       17.37       19.77      4.14 o 
  -4   4   7        1.63        0.81      1.37 o 
  -3   4   7       87.04       95.01     11.24 o 
  -2   4   7     1220.21     1309.22     75.27 o 
  -1   4   7        4.65        5.52      1.06 o 
   0   4   7      513.45      553.54     34.19 o 
   1   4   7       11.90       21.58      2.13 o 
   2   4   7       10.83        9.30      1.51 o 
   3   4   7       50.83       42.54      7.64 o 
   4   4   7        2.07        4.53      2.31 o 
   5   4   7        1.19        1.18      2.00 o 
  -5   5   7        0.15        0.00      2.26 o 
  -4   5   7        9.74        7.71      2.44 o 
  -3   5   7      100.33       93.79      6.93 o 
  -2   5   7        2.61        2.61      1.07 o 
  -1   5   7       20.02       21.80      2.18 o 
   0   5   7     1492.08     1596.58    100.18 o 
   1   5   7        4.71        5.03      1.22 o 
   2   5   7        2.67        7.42      2.06 o 
   3   5   7      203.51      194.20     29.36 o 
   4   5   7       15.05       17.28      4.56 o 
   5   5   7        1.63        2.61      2.59 o 
  -5   6   7       19.64       18.52      3.81 o 
  -4   6   7        1.94        3.60      2.13 o 
  -3   6   7       25.12       29.85      3.52 o 
  -2   6   7      684.02      621.16     64.49 o 
  -1   6   7       97.62       91.28      4.76 o 
   0   6   7      562.34      533.31     36.35 o 
   1   6   7       43.17       36.66      2.98 o 
   2   6   7       15.23       14.43      4.38 o 
   3   6   7        3.95        3.27      2.15 o 
   4   6   7        2.69       10.66      3.15 o 
   5   6   7        5.17        9.01      4.12 o 
  -5   7   7        0.52        4.23      2.59 o 
  -4   7   7        0.17        4.28      2.08 o 
  -3   7   7       25.96       33.18      3.98 o 
  -2   7   7      474.87      440.76     31.35 o 
  -1   7   7       71.41       79.52      5.82 o 
   0   7   7       41.93       46.47      3.29 o 
   1   7   7        0.70        1.88      2.08 o 
   2   7   7        1.97        2.37      1.80 o 
   3   7   7        0.47        2.21      2.13 o 
   4   7   7      125.33      113.95      8.46 o 
  -4   8   7        6.13       10.00      2.89 o 
  -3   8   7       13.59       15.73      2.90 o 
  -2   8   7      168.13      154.51     12.86 o 
  -1   8   7      375.55      324.35     20.82 o 
   0   8   7       27.46       28.99      3.25 o 
   1   8   7        5.07        8.30      2.56 o 
   2   8   7       27.09       30.01      4.68 o 
   3   8   7       30.75       36.06      5.34 o 
   4   8   7       41.09       42.32      6.16 o 
  -4   9   7       13.77       15.04      3.70 o 
  -3   9   7       19.61       28.34      5.31 o 
  -2   9   7       40.18       49.55      4.94 o 
  -1   9   7        4.73        6.82      1.98 o 
   0   9   7        0.62        3.51      1.92 o 
   1   9   7        0.91        2.40      1.88 o 
   2   9   7       39.78       40.77      5.65 o 
   3   9   7        0.06        0.26      2.27 o 
  -3  10   7        1.95        3.62      2.31 o 
  -2  10   7       31.23       31.70      4.78 o 
  -1  10   7        0.27        1.63      1.97 o 
   0  10   7       34.99       39.16      5.38 o 
   1  10   7        2.12        3.53      2.29 o 
   2  10   7       18.97       21.37      4.33 o 
   3  10   7        0.39        0.96      2.38 o 
  -2  11   7       30.99       39.49      7.08 o 
  -1  11   7       18.29       17.06      4.85 o 
   0  11   7        3.28        1.70      2.97 o 
   1  11   7        1.19        1.67      2.21 o 
   2  11   7       21.94       30.56      5.07 o 
  -1  12   7        6.67       11.77      4.36 o 
   0  12   7        0.06        6.27      3.56 o 
  -6   0   8        2.03        0.00      5.14 o 
  -5   0   8       23.64       32.80      8.61 o 
  -4   0   8      218.87      201.69     31.06 o 
  -3   0   8        0.06        1.06      1.23 o 
  -2   0   8      108.30       99.74      7.73 o 
  -1   0   8      813.38      897.02     51.03 o 
   0   0   8       65.06       72.64      2.73 o 
   1   0   8     1224.43     1345.82    125.16 o 
   2   0   8     1617.88     2011.22     33.63 o 
   3   0   8      107.79       99.69     10.52 o 
   4   0   8      226.25      218.16     24.77 o 
   5   0   8        0.00        0.00      3.15 o 
  -6   1   8        9.36       14.41      6.79 o 
  -5   1   8       11.10       14.88      3.38 o 
  -4   1   8        9.74       10.90      1.71 o 
  -3   1   8        0.00        0.40      0.59 o 
  -2   1   8      278.16      271.86     19.88 o 
  -1   1   8      395.19      408.03     14.49 o 
   0   1   8        0.03        0.47      0.49 o 
   1   1   8      320.24      338.63     21.12 o 
   2   1   8      328.87      351.34     22.57 o 
   3   1   8      187.13      198.40     17.36 o 
   4   1   8       44.83       37.96      4.78 o 
   5   1   8       25.92       24.85      5.74 o 
  -6   2   8        4.39        6.63      5.63 o 
  -5   2   8        0.30        0.88      2.43 o 
  -4   2   8       17.97       18.61      2.82 o 
  -3   2   8       31.88       33.28      2.19 o 
  -2   2   8       70.98       70.39      4.39 o 
  -1   2   8      637.80      647.20     19.50 o 
   0   2   8     1754.15     1776.42    100.42 o 
   1   2   8       51.94       59.96      2.78 o 
   2   2   8       80.81       79.20      5.12 o 
   3   2   8       22.62       23.55      2.68 o 
   4   2   8       29.53       32.36      4.62 o 
   5   2   8       13.28       17.15      4.80 o 
  -5   3   8        4.43        1.43      2.23 o 
  -4   3   8        0.00        0.00      1.18 o 
  -3   3   8       30.55       30.60      2.12 o 
  -2   3   8     2260.40     2397.08    115.29 o 
  -1   3   8      249.35      258.09     11.91 o 
   0   3   8      837.30      896.70     66.77 o 
   1   3   8      144.91      136.78     12.43 o 
   2   3   8      326.63      334.91     21.23 o 
   3   3   8     1113.72     1045.06     88.79 o 
   4   3   8        7.79        9.08      2.77 o 
   5   3   8       41.87       51.06      6.40 o 
  -5   4   8       21.63       21.25      4.23 o 
  -4   4   8        1.91        3.02      1.59 o 
  -3   4   8        4.61        6.77      1.69 o 
  -2   4   8     2283.55     2388.57    125.50 o 
  -1   4   8      106.43      100.72      5.93 o 
   0   4   8       14.44       23.09      2.08 o 
   1   4   8      166.35      145.64     11.79 o 
   2   4   8      167.20      148.70      6.74 o 
   3   4   8        0.07        0.00      1.38 o 
   4   4   8        4.54        6.11      2.74 o 
   5   4   8       47.23       54.55      6.72 o 
  -5   5   8       10.36        9.66      3.92 o 
  -4   5   8        7.95        7.37      2.43 o 
  -3   5   8       45.02       48.41      3.94 o 
  -2   5   8       94.21       98.68      8.47 o 
  -1   5   8       11.66       11.38      2.04 o 
   0   5   8       44.79       55.48      3.91 o 
   1   5   8       30.45       31.32      2.70 o 
   2   5   8       49.97       50.85      5.02 o 
   3   5   8       26.26       25.97      4.29 o 
   4   5   8        4.92        6.30      2.83 o 
   5   5   8        1.50        1.58      2.32 o 
  -5   6   8       24.97       23.90      9.44 o 
  -4   6   8        1.77        3.86      1.94 o 
  -3   6   8       15.06       14.60      2.65 o 
  -2   6   8      690.60      639.38     43.90 o 
  -1   6   8       13.98       16.62      2.12 o 
   0   6   8       29.28       35.64      2.91 o 
   1   6   8       20.23       27.58      3.52 o 
   2   6   8       79.93       77.53     10.39 o 
   3   6   8        0.01        0.99      1.95 o 
   4   6   8       23.26       23.65      4.55 o 
  -5   7   8        1.85        4.56      3.57 o 
  -4   7   8        0.63        2.38      2.08 o 
  -3   7   8       17.99       21.59      3.89 o 
  -2   7   8      237.80      246.60     23.19 o 
  -1   7   8        3.69        2.97      1.24 o 
   0   7   8      149.08      141.40      5.48 o 
   1   7   8       13.83       17.97      3.16 o 
   2   7   8        2.87        4.05      1.99 o 
   3   7   8      140.15      131.33      9.95 o 
   4   7   8       39.35       41.39      5.95 o 
  -4   8   8        1.17        1.93      1.94 o 
  -3   8   8        0.27        4.31      2.16 o 
  -2   8   8       13.71       20.32      3.13 o 
  -1   8   8        0.34        0.49      1.20 o 
   0   8   8      126.70      115.35      7.48 o 
   1   8   8        6.48        5.81      2.22 o 
   2   8   8        3.45        9.46      2.77 o 
   3   8   8       30.47       26.35      6.52 o 
   4   8   8        8.41        8.52      3.06 o 
  -4   9   8       15.19        8.99      4.75 o 
  -3   9   8        0.42        0.00      1.96 o 
  -2   9   8       59.35       59.61      7.10 o 
  -1   9   8        0.16        2.56      1.64 o 
   0   9   8        0.80        2.93      2.29 o 
   1   9   8        7.94       14.10      3.37 o 
   2   9   8        9.26        9.38      2.99 o 
   3   9   8        0.08        3.75      2.32 o 
  -3  10   8        0.03        2.29      2.28 o 
  -2  10   8        0.02        0.84      1.85 o 
  -1  10   8       24.39       27.76      5.96 o 
   0  10   8        3.06        3.53      2.13 o 
   1  10   8       14.29       17.03      3.91 o 
   2  10   8       83.41       80.26      8.01 o 
   3  10   8        2.02        3.45      2.44 o 
  -2  11   8       20.69       24.77      4.54 o 
  -1  11   8       14.95       14.36      4.51 o 
   0  11   8        9.49       11.52      4.38 o 
   1  11   8        2.28        0.00      2.35 o 
   2  11   8        0.49        2.96      2.43 o 
   0  12   8        7.83        8.90      4.21 o 
  -6   1   9        0.89        5.96      5.14 o 
  -5   1   9        0.52        2.18      1.99 o 
  -4   1   9      100.37      100.55     10.23 o 
  -3   1   9        0.31        0.42      0.63 o 
  -2   1   9      254.45      266.09     16.69 o 
  -1   1   9       78.94       95.27      4.41 o 
   0   1   9        8.44        6.60      0.92 o 
   1   1   9     1703.42     1928.69    128.82 o 
   2   1   9        0.13        1.92      0.89 o 
   3   1   9       74.50       70.31      8.25 o 
   4   1   9       20.13       19.27      7.29 o 
   5   1   9       11.89       14.25      4.27 o 
  -5   2   9        0.26        0.00      2.26 o 
  -4   2   9       79.88       85.94      6.73 o 
  -3   2   9       39.02       39.88      4.53 o 
  -2   2   9      562.43      622.68     33.60 o 
  -1   2   9      636.44      642.32     27.99 o 
   0   2   9        0.09        0.66      0.54 o 
   1   2   9      184.65      206.59     12.34 o 
   2   2   9       37.42       45.38      3.71 o 
   3   2   9       63.45       72.26      4.00 o 
   4   2   9        0.97        4.26      2.09 o 
   5   2   9       22.84       20.71      7.62 o 
  -5   3   9        1.67        2.63      2.11 o 
  -4   3   9        7.61       13.27      3.60 o 
  -3   3   9        0.55        2.26      0.92 o 
  -2   3   9     1710.69     1811.11     82.88 o 
  -1   3   9       72.62       76.77      3.60 o 
   0   3   9       12.46       11.91      1.47 o 
   1   3   9      459.21      432.80     27.16 o 
   2   3   9      270.14      251.80     12.06 o 
   3   3   9      254.48      241.31     14.23 o 
   4   3   9        6.46        7.10      2.73 o 
   5   3   9       33.44       33.06      5.21 o 
  -5   4   9        6.86       10.44      3.32 o 
  -4   4   9        0.05        0.43      1.34 o 
  -3   4   9       49.33       41.62      4.56 o 
  -2   4   9       45.56       48.63      2.37 o 
  -1   4   9        9.78       10.82      1.51 o 
   0   4   9      192.62      185.86     16.02 o 
   1   4   9      117.45       96.31      9.49 o 
   2   4   9        0.04        0.40      0.80 o 
   3   4   9      280.92      264.22     22.65 o 
   4   4   9        0.39        2.40      2.79 o 
   5   4   9        0.79        0.30      2.04 o 
  -5   5   9        8.74        4.80      2.94 o 
  -4   5   9        9.97       11.56      2.71 o 
  -3   5   9        5.38        6.78      2.11 o 
  -2   5   9       86.68       86.31      4.17 o 
  -1   5   9      114.98      117.85      4.91 o 
   0   5   9       15.40       19.43      2.26 o 
   1   5   9        3.70        5.33      1.53 o 
   2   5   9        1.07        0.50      1.27 o 
   3   5   9     2486.42     2407.45    235.48 o 
   4   5   9        0.51        3.44      2.14 o 
   5   5   9        0.00        0.00      2.31 o 
  -5   6   9        0.00        0.00      2.75 o 
  -4   6   9        7.33        8.14      2.49 o 
  -3   6   9        5.70        3.88      2.20 o 
  -2   6   9       30.81       36.57      4.14 o 
  -1   6   9       13.23       14.54      2.00 o 
   0   6   9       49.31       47.25      3.89 o 
   1   6   9       31.84       32.79      3.19 o 
   2   6   9        4.49        7.02      2.29 o 
   3   6   9      162.55      161.75     16.58 o 
   4   6   9       25.39       33.37      5.40 o 
  -4   7   9        4.33        4.53      2.30 o 
  -3   7   9        2.66        1.61      2.10 o 
  -2   7   9      679.18      648.89     53.59 o 
  -1   7   9       73.67       71.31      3.82 o 
   0   7   9       13.73       16.96      2.24 o 
   1   7   9       87.59       80.20      8.01 o 
   2   7   9       64.67       58.97      6.19 o 
   3   7   9       88.57       89.04      8.53 o 
   4   7   9        3.89        5.80      4.18 o 
  -4   8   9        7.05        8.77      3.06 o 
  -3   8   9       27.70       33.40      5.76 o 
  -2   8   9      169.16      148.80     13.51 o 
  -1   8   9      129.75      118.91      9.62 o 
   0   8   9        0.00        0.35      1.11 o 
   1   8   9       11.00       15.35      3.38 o 
   2   8   9        0.84        1.38      1.91 o 
   3   8   9       29.08       31.67      5.32 o 
   4   8   9        8.73       12.40      3.46 o 
  -4   9   9       23.11       26.74      5.69 o 
  -3   9   9        0.73        4.10      2.31 o 
  -2   9   9       25.34       30.21      4.01 o 
  -1   9   9       42.31       38.31      4.25 o 
   0   9   9        9.29       10.43      2.79 o 
   1   9   9       30.95       30.07      7.44 o 
   2   9   9       12.51       12.05      3.14 o 
   3   9   9       31.42       40.22      5.88 o 
  -3  10   9        2.08        1.36      2.48 o 
  -2  10   9       25.93       23.71      4.56 o 
  -1  10   9        0.56        3.27      2.15 o 
   0  10   9       16.88       19.69      3.77 o 
   1  10   9        0.50        1.31      2.16 o 
   2  10   9        2.33        1.78      2.76 o 
   3  10   9        0.48        2.95      2.39 o 
  -2  11   9        7.05        5.21      3.27 o 
  -1  11   9        6.09       10.48      4.21 o 
   0  11   9        1.08        0.30      2.92 o 
   1  11   9       65.37       73.17      7.74 o 
   2  11   9        2.11        3.64      2.73 o 
  -6   0  10        2.33        4.80      5.63 o 
  -5   0  10       11.95       14.91      6.79 o 
  -4   0  10      603.80      571.11     86.73 o 
  -3   0  10       22.68       29.12      5.14 o 
  -2   0  10     2086.16     2109.83    137.21 o 
  -1   0  10      678.08      753.67     43.16 o 
   0   0  10      678.64      699.32      9.41 o 
   1   0  10      282.47      303.46     13.67 o 
   2   0  10       86.84       97.47     15.24 o 
   3   0  10       16.56       15.26      3.28 o 
   4   0  10        0.09        0.00      2.49 o 
   5   0  10        5.32        7.79      4.97 o 
  -5   1  10        1.09        3.05      2.01 o 
  -4   1  10       57.06       56.51      7.63 o 
  -3   1  10        0.22        2.17      1.12 o 
  -2   1  10      166.92      140.26      9.78 o 
  -1   1  10       14.89       17.05      1.37 o 
   0   1  10       38.13       43.80      2.34 o 
   1   1  10      224.96      226.77     13.31 o 
   2   1  10      319.16      320.21     21.23 o 
   3   1  10       19.54       27.61      3.16 o 
   4   1  10      178.36      164.15      8.27 o 
   5   1  10        0.03        2.57      2.75 o 
  -5   2  10        0.02        0.00      2.05 o 
  -4   2  10       27.77       29.09      4.08 o 
  -3   2  10       88.99       74.85      7.53 o 
  -2   2  10       28.99       34.20      2.27 o 
  -1   2  10      793.42      770.45     38.17 o 
   0   2  10       93.75       88.46      6.64 o 
   1   2  10      247.13      259.73     15.08 o 
   2   2  10        5.54        5.51      1.35 o 
   3   2  10      220.65      203.53     12.44 o 
   4   2  10       14.29       11.08      3.13 o 
   5   2  10        2.25        6.63      5.14 o 
  -5   3  10        0.90        2.13      2.23 o 
  -4   3  10        3.20        6.22      2.44 o 
  -3   3  10      165.40      144.16      9.64 o 
  -2   3  10      529.64      528.12     23.82 o 
  -1   3  10       80.18       88.19      4.90 o 
   0   3  10      228.16      236.74     16.19 o 
   1   3  10        5.53        9.05      1.59 o 
   2   3  10       88.16       82.36      5.66 o 
   3   3  10       11.68       14.54      3.09 o 
   4   3  10       49.05       42.83      5.53 o 
   5   3  10        4.73        6.01      2.60 o 
  -5   4  10        3.30        7.54      2.60 o 
  -4   4  10        2.21        0.64      1.80 o 
  -3   4  10       11.48        7.22      2.20 o 
  -2   4  10      312.86      320.08     23.36 o 
  -1   4  10      128.23      132.70      7.72 o 
   0   4  10      112.98      115.09     10.97 o 
   1   4  10       10.17       13.23      1.92 o 
   2   4  10        1.65        3.40      1.20 o 
   3   4  10      194.50      167.47     16.95 o 
   4   4  10        0.01        1.11      2.37 o 
   5   4  10        0.00        3.14      2.60 o 
  -5   5  10        1.77        2.08      2.94 o 
  -4   5  10        4.87        5.92      3.16 o 
  -3   5  10        6.25        3.03      2.27 o 
  -2   5  10       39.50       40.45      4.09 o 
  -1   5  10       14.30       14.31      1.87 o 
   0   5  10        0.38        1.35      0.80 o 
   1   5  10        0.09        1.11      0.92 o 
   2   5  10      136.98      112.16     12.50 o 
   3   5  10        7.64       10.15      3.03 o 
   4   5  10       15.21       19.42      4.01 o 
   5   5  10        0.03        0.00      3.31 o 
  -5   6  10        0.16        0.22      2.90 o 
  -4   6  10        2.96        1.90      2.49 o 
  -3   6  10        2.66        2.03      1.76 o 
  -2   6  10      476.57      451.75     31.79 o 
  -1   6  10       53.81       54.52      3.44 o 
   0   6  10        0.49        1.42      0.94 o 
   1   6  10       10.03       12.32      2.12 o 
   2   6  10       62.71       55.95      7.68 o 
   3   6  10       47.85       46.03      7.04 o 
   4   6  10        0.00        1.26      2.13 o 
  -4   7  10       17.84       16.64      3.69 o 
  -3   7  10      148.53      127.33     11.35 o 
  -2   7  10      185.36      178.91     14.71 o 
  -1   7  10      139.16      122.68      8.29 o 
   0   7  10       33.68       33.14      3.74 o 
   1   7  10       55.72       60.61      5.77 o 
   2   7  10        0.16        2.66      2.08 o 
   3   7  10      112.45      103.88     11.25 o 
   4   7  10       11.82       15.37      3.86 o 
  -4   8  10        4.71        5.09      2.49 o 
  -3   8  10        1.94        5.13      2.62 o 
  -2   8  10       36.53       43.98      6.73 o 
  -1   8  10        0.03        2.84      1.32 o 
   0   8  10       17.14       20.13      2.65 o 
   1   8  10        6.35       10.09      2.68 o 
   2   8  10        6.53       10.22      3.02 o 
   3   8  10       45.72       50.71      6.99 o 
   4   8  10        1.56        4.12      2.96 o 
  -3   9  10        7.47        5.21      2.63 o 
  -2   9  10        0.09        2.53      2.23 o 
  -1   9  10       28.16       27.88      4.54 o 
   0   9  10        4.32        5.75      2.36 o 
   1   9  10        0.37        2.14      2.07 o 
   2   9  10        4.37        2.41      2.56 o 
   3   9  10        0.11        3.03      3.23 o 
  -3  10  10        5.88        6.80      2.73 o 
  -2  10  10       35.50       39.84      5.84 o 
  -1  10  10       40.57       43.16      5.92 o 
   0  10  10        6.17        5.36      2.41 o 
   1  10  10       10.26        9.53      3.14 o 
   2  10  10        0.04        0.00      1.92 o 
  -2  11  10        0.00        0.00      2.62 o 
  -1  11  10        0.39        2.87      2.90 o 
   0  11  10       14.92       21.66      5.50 o 
   1  11  10        6.97        7.87      3.22 o 
  -5   1  11       18.77       26.39      4.42 o 
  -4   1  11        2.38        3.54      1.47 o 
  -3   1  11       54.22       51.79      5.26 o 
  -2   1  11        0.24        1.18      0.65 o 
  -1   1  11      333.14      351.76     11.20 o 
   0   1  11       92.04       86.60      6.43 o 
   1   1  11     1433.28     1690.38     96.18 o 
   2   1  11       48.79       47.27      3.42 o 
   3   1  11        0.06        1.09      1.14 o 
   4   1  11      104.43       97.36      7.99 o 
   5   1  11        0.37        0.23      2.62 o 
  -5   2  11        5.44        5.05      3.40 o 
  -4   2  11      115.95      120.42     16.44 o 
  -3   2  11      123.43      116.84     11.31 o 
  -2   2  11       95.21       82.71      4.27 o 
  -1   2  11     1207.59     1163.43     58.44 o 
   0   2  11       25.97       24.82      2.14 o 
   1   2  11      251.01      261.05     12.21 o 
   2   2  11        0.01        1.21      0.97 o 
   3   2  11       22.90       26.84      3.91 o 
   4   2  11        1.03        0.00      1.73 o 
   5   2  11        0.09        5.20      3.06 o 
  -5   3  11       15.07       17.75      3.84 o 
  -4   3  11       16.07       21.72      4.18 o 
  -3   3  11      164.69      154.77      9.54 o 
  -2   3  11       63.88       60.76      3.01 o 
  -1   3  11      463.03      491.78     35.84 o 
   0   3  11       72.66       75.62      4.33 o 
   1   3  11      102.55       90.16      5.18 o 
   2   3  11      185.92      204.07     10.33 o 
   3   3  11      309.44      280.21     28.25 o 
   4   3  11       12.85       13.13      3.24 o 
   5   3  11        0.00        3.92      2.51 o 
  -5   4  11        0.07        0.00      2.12 o 
  -4   4  11        5.81        7.02      2.74 o 
  -3   4  11       40.87       31.48      4.13 o 
  -2   4  11       84.65       72.44      5.01 o 
  -1   4  11       14.93       12.02      1.62 o 
   0   4  11       44.60       45.69      2.68 o 
   1   4  11        6.41        7.62      1.56 o 
   2   4  11        8.53       11.73      2.61 o 
   3   4  11      108.37      103.67     10.38 o 
   4   4  11        2.48        4.59      2.39 o 
   5   4  11        7.91       11.63      5.30 o 
  -5   5  11        2.01        4.87      6.71 o 
  -4   5  11        0.33        0.33      2.73 o 
  -3   5  11     2209.27     1895.69    181.80 o 
  -2   5  11      153.38      129.95      6.89 o 
  -1   5  11       26.98       31.78      2.71 o 
   0   5  11        2.40        2.44      1.06 o 
   1   5  11       18.48       19.61      2.52 o 
   2   5  11       34.06       32.80      4.52 o 
   3   5  11      286.08      275.94     26.69 o 
   4   5  11       15.01       16.59      4.37 o 
  -5   6  11        0.91        3.33      3.10 o 
  -4   6  11        0.03        0.83      2.34 o 
  -3   6  11        2.28        7.80      2.57 o 
  -2   6  11      157.59      149.09     10.40 o 
  -1   6  11       23.57       23.62      2.58 o 
   0   6  11        1.47        1.95      1.08 o 
   1   6  11        1.12        3.15      1.24 o 
   2   6  11       10.60       12.59      2.90 o 
   3   6  11      169.14      166.94     15.79 o 
   4   6  11        8.14        9.81      3.43 o 
  -4   7  11        5.51        4.82      6.79 o 
  -3   7  11       54.42       43.51      5.47 o 
  -2   7  11       25.12       22.35      3.64 o 
  -1   7  11      123.55      119.97      8.72 o 
   0   7  11        5.38        5.23      1.46 o 
   1   7  11       11.47       11.62      2.77 o 
   2   7  11      134.98      131.36     17.61 o 
   3   7  11      186.46      168.17     12.06 o 
   4   7  11        2.77        5.23      2.91 o 
  -4   8  11       17.34       14.35      4.62 o 
  -3   8  11       29.50       30.99      5.39 o 
  -2   8  11        0.01        3.71      2.10 o 
  -1   8  11      256.21      231.47     13.61 o 
   0   8  11        0.97        2.69      1.33 o 
   1   8  11      125.43      114.08     12.48 o 
   2   8  11        9.22        6.40      2.73 o 
   3   8  11       25.56       29.02      4.93 o 
  -3   9  11       18.10       18.28      3.88 o 
  -2   9  11       22.96       25.47      4.60 o 
  -1   9  11        5.22        6.15      2.18 o 
   0   9  11        4.66        5.97      2.33 o 
   1   9  11      127.77      119.92     12.92 o 
   2   9  11        0.01        3.50      2.39 o 
   3   9  11        0.03        3.63      2.61 o 
  -3  10  11        1.78        0.00      2.16 o 
  -2  10  11        4.33        6.20      2.62 o 
  -1  10  11       17.77       14.40      3.53 o 
   0  10  11        0.71        3.34      2.26 o 
   1  10  11        7.05        8.20      2.97 o 
   2  10  11       29.37       32.27      5.71 o 
  -2  11  11        1.99        2.57      3.16 o 
  -1  11  11       22.82       31.97      9.77 o 
   0  11  11        0.21        4.62      3.26 o 
   1  11  11       47.58       48.59      6.53 o 
  -5   0  12        0.03        5.63      4.97 o 
  -4   0  12       47.21       53.32     17.98 o 
  -3   0  12       39.46       32.23      8.86 o 
  -2   0  12       47.91       54.10      5.03 o 
  -1   0  12      648.53      638.31     35.37 o 
   0   0  12       42.39       46.43      2.84 o 
   1   0  12        1.19        2.40      1.29 o 
   2   0  12       64.50       58.68      4.92 o 
   3   0  12       67.36       67.05      6.79 o 
   4   0  12       99.06       90.95     13.42 o 
   5   0  12        4.01        3.81      3.81 o 
  -5   1  12        1.71        0.94      2.10 o 
  -4   1  12        3.29        1.91      1.51 o 
  -3   1  12      171.80      172.94     17.26 o 
  -2   1  12       13.11       14.08      2.16 o 
  -1   1  12      450.53      497.66     14.51 o 
   0   1  12        3.75        8.33      1.60 o 
   1   1  12      967.72     1023.95     64.51 o 
   2   1  12      243.48      257.20     14.73 o 
   3   1  12       35.02       38.48      4.30 o 
   4   1  12       39.05       38.00      5.06 o 
   5   1  12        6.83        5.53      3.27 o 
  -5   2  12        2.92        2.35      4.47 o 
  -4   2  12       37.03       42.54      5.15 o 
  -3   2  12        4.10        3.33      1.22 o 
  -2   2  12       11.33       11.23      1.39 o 
  -1   2  12       18.23       23.54      1.48 o 
   0   2  12      524.88      523.45     28.81 o 
   1   2  12       43.99       48.04      3.36 o 
   2   2  12      160.09      155.14      9.66 o 
   3   2  12      127.15      119.44      9.33 o 
   4   2  12       89.36       83.61      9.54 o 
   5   2  12        6.41        6.13      3.61 o 
  -5   3  12       21.27       25.36      4.64 o 
  -4   3  12       85.22       93.85      8.38 o 
  -3   3  12      396.36      406.56     21.04 o 
  -2   3  12      359.25      323.12     13.05 o 
  -1   3  12       56.77       50.34      4.71 o 
   0   3  12        0.70        2.95      0.96 o 
   1   3  12      177.43      184.88     11.72 o 
   2   3  12        0.99        2.33      1.16 o 
   3   3  12       44.49       51.16      5.77 o 
   4   3  12       22.82       24.07      4.38 o 
   5   3  12        4.79        5.66      2.63 o 
  -5   4  12        6.54        5.46      2.96 o 
  -4   4  12        4.13        2.71      2.17 o 
  -3   4  12      144.23      130.96     14.15 o 
  -2   4  12        8.69       10.46      1.94 o 
  -1   4  12        2.99        2.96      0.96 o 
   0   4  12        9.32       12.26      1.71 o 
   1   4  12        0.95        1.98      1.06 o 
   2   4  12      680.24      655.59     74.77 o 
   3   4  12       11.42       12.28      2.95 o 
   4   4  12       12.73       11.25      3.34 o 
   5   4  12        0.98        1.21      2.48 o 
  -5   5  12        1.28        2.76      3.14 o 
  -4   5  12        1.87        1.35      2.33 o 
  -3   5  12       95.45      101.16     20.46 o 
  -2   5  12        3.80        3.33      1.26 o 
  -1   5  12       82.20       77.99      3.76 o 
   0   5  12       15.00       13.21      1.85 o 
   1   5  12        8.96       10.82      1.98 o 
   2   5  12        0.02        2.23      1.90 o 
   3   5  12       27.02       33.61      5.00 o 
   4   5  12        7.57       12.02      3.65 o 
  -5   6  12        0.68        3.19      3.09 o 
  -4   6  12        0.61        0.41      2.40 o 
  -3   6  12      121.41      105.55      6.89 o 
  -2   6  12        0.28        0.04      1.14 o 
  -1   6  12        0.05        2.75      1.07 o 
   0   6  12       11.22       12.48      1.91 o 
   1   6  12        5.82        7.42      1.85 o 
   2   6  12      470.23      419.25     46.09 o 
   3   6  12       40.36       44.57      7.15 o 
   4   6  12        7.52        8.90      3.09 o 
  -4   7  12        4.48        0.41      2.31 o 
  -3   7  12      128.97      111.19      9.93 o 
  -2   7  12       20.80       18.34      3.38 o 
  -1   7  12        5.88        5.24      1.57 o 
   0   7  12        5.72        4.95      1.49 o 
   1   7  12       27.62       24.07      3.91 o 
   2   7  12        0.37        1.49      1.92 o 
   3   7  12        0.79        3.80      2.55 o 
   4   7  12        7.96        8.21      3.11 o 
  -4   8  12        0.08        4.17      3.22 o 
  -3   8  12        0.00        0.73      1.81 o 
  -2   8  12        7.37       11.82      2.97 o 
  -1   8  12        0.36        3.33      1.42 o 
   0   8  12        4.56        5.47      1.61 o 
   1   8  12       14.61       13.00      3.25 o 
   2   8  12        4.01        3.10      2.26 o 
   3   8  12       21.83       33.18      5.25 o 
  -3   9  12        0.87        3.04      2.30 o 
  -2   9  12       45.98       47.26     10.87 o 
  -1   9  12        7.51        8.13      2.69 o 
   0   9  12        8.45       10.70      2.41 o 
   1   9  12       91.11       91.88     13.88 o 
   2   9  12       27.13       33.19      5.26 o 
   3   9  12        3.51        4.57      2.94 o 
  -2  10  12        2.04        4.14      2.42 o 
  -1  10  12       17.29       22.56      9.03 o 
   0  10  12        2.07        2.94      2.13 o 
   1  10  12        1.00        1.97      2.30 o 
   2  10  12        0.55        3.62      2.54 o 
  -1  11  12        0.48        3.81      4.31 o 
   0  11  12        0.97        2.27      3.22 o 
   1  11  12       42.15       52.87      6.78 o 
  -5   1  13       60.95       68.01     10.37 o 
  -4   1  13        0.25        1.02      1.33 o 
  -3   1  13        6.72        9.79      2.17 o 
  -2   1  13      199.99      201.46     15.02 o 
  -1   1  13      102.79      104.27      4.24 o 
   0   1  13      244.10      253.59      7.32 o 
   1   1  13       53.40       57.90      4.50 o 
   2   1  13       27.85       26.44      3.00 o 
   3   1  13       13.20       13.22      2.29 o 
   4   1  13       64.06       59.53      6.36 o 
   5   1  13        0.28        0.76      2.82 o 
  -5   2  13       20.41       24.97      6.14 o 
  -4   2  13        9.76       13.59      2.38 o 
  -3   2  13        3.53        4.00      1.48 o 
  -2   2  13       14.77       15.75      2.19 o 
  -1   2  13       11.84       19.54      1.98 o 
   0   2  13       63.82       68.31      4.25 o 
   1   2  13        0.83        1.11      0.94 o 
   2   2  13       17.12       20.49      2.70 o 
   3   2  13       23.70       25.64      4.14 o 
   4   2  13        5.06        2.37      2.13 o 
   5   2  13        0.09        2.49      2.97 o 
  -5   3  13        3.62        5.70      2.78 o 
  -4   3  13        5.28        4.08      2.33 o 
  -3   3  13      128.49      121.28      9.90 o 
  -2   3  13        1.76        1.43      1.05 o 
  -1   3  13       72.63       78.37      3.78 o 
   0   3  13      276.82      240.57     12.34 o 
   1   3  13        0.93        1.77      1.10 o 
   2   3  13      744.62      687.98     47.87 o 
   3   3  13       59.14       57.12      6.04 o 
   4   3  13        1.94        2.75      2.21 o 
   5   3  13        0.14        5.74      2.65 o 
  -5   4  13        0.60        0.00      2.12 o 
  -4   4  13        0.16        1.36      2.28 o 
  -3   4  13      157.61      131.62     13.76 o 
  -2   4  13       36.95       37.81      3.44 o 
  -1   4  13       31.27       33.23      5.17 o 
   0   4  13       92.02       87.02      3.73 o 
   1   4  13       16.72       18.44      2.49 o 
   2   4  13      542.83      498.67     49.39 o 
   3   4  13        9.31       13.09      3.23 o 
   4   4  13       12.57       14.04      3.76 o 
  -5   5  13        0.02        0.00      4.06 o 
  -4   5  13        0.24        3.68      2.82 o 
  -3   5  13      954.60      849.11    126.41 o 
  -2   5  13       29.11       35.02      6.24 o 
  -1   5  13       30.65       30.48      3.34 o 
   0   5  13       17.98       25.61      2.64 o 
   1   5  13       31.50       36.82      3.54 o 
   2   5  13      982.49      936.64    101.62 o 
   3   5  13       40.84       45.26      5.79 o 
   4   5  13        0.28        2.23      2.23 o 
  -4   6  13        0.34        0.02      4.06 o 
  -3   6  13      171.61      161.37     33.55 o 
  -2   6  13        9.94        9.75      2.13 o 
  -1   6  13        3.05        5.31      1.67 o 
   0   6  13       41.12       40.29      3.43 o 
   1   6  13        1.84        3.28      1.55 o 
   2   6  13      391.04      379.37     36.40 o 
   3   6  13       14.14       14.37      3.58 o 
   4   6  13        0.39        1.59      2.47 o 
  -4   7  13       24.66       23.86      6.46 o 
  -3   7  13       66.88       65.59     15.66 o 
  -2   7  13        0.24        1.82      1.95 o 
  -1   7  13       29.13       32.86      3.65 o 
   0   7  13       31.09       28.23      3.08 o 
   1   7  13        3.84        5.44      2.22 o 
   2   7  13      390.51      373.74     58.69 o 
   3   7  13        4.50        4.70      2.57 o 
   4   7  13        1.19        4.03      2.61 o 
  -4   8  13        2.03        6.18      3.73 o 
  -3   8  13        6.40        7.34      4.14 o 
  -2   8  13        2.44        5.11      2.27 o 
  -1   8  13        5.39        7.30      2.03 o 
   0   8  13        0.82        3.30      1.56 o 
   1   8  13       10.01       12.94      3.50 o 
   2   8  13        0.48        0.00      1.97 o 
   3   8  13        4.77        6.40      2.93 o 
  -3   9  13        0.00        1.16      2.58 o 
  -2   9  13       17.07       22.48      4.23 o 
  -1   9  13       18.46       19.69      3.95 o 
   0   9  13       21.00       25.45      3.65 o 
   1   9  13       22.60       24.06      4.51 o 
   2   9  13        0.18        1.56      2.28 o 
  -2  10  13       24.76       21.99      4.35 o 
  -1  10  13        2.08        5.98      2.54 o 
   0  10  13        4.67       10.16      3.46 o 
   1  10  13       17.68       15.40      3.57 o 
   2  10  13        4.74        6.65      3.01 o 
  -1  11  13        2.20       13.58      5.96 o 
   0  11  13        0.16        0.00      4.47 o 
  -5   0  14       24.25       40.42     10.44 o 
  -4   0  14      114.90      119.87     21.21 o 
  -3   0  14       39.91       38.62      7.70 o 
  -2   0  14      942.95      952.92    126.74 o 
  -1   0  14        6.36        7.33      3.48 o 
   0   0  14       36.47       39.18      2.96 o 
   1   0  14      176.80      186.43     18.31 o 
   2   0  14      382.19      381.64     22.95 o 
   3   0  14       97.28       85.85      7.40 o 
   4   0  14        8.72        5.30      3.98 o 
   5   0  14       30.65       36.45      9.94 o 
  -5   1  14       42.98       48.08     10.52 o 
  -4   1  14       37.62       42.79      5.74 o 
  -3   1  14       37.68       41.75      3.98 o 
  -2   1  14      300.91      318.23     18.80 o 
  -1   1  14       29.10       31.63      2.91 o 
   0   1  14      144.85      150.58      5.55 o 
   1   1  14        0.29        1.22      0.91 o 
   2   1  14        1.05        2.99      1.25 o 
   3   1  14        2.28        2.10      1.48 o 
   4   1  14       13.21       15.95      3.18 o 
   5   1  14        4.82        9.98      5.63 o 
  -5   2  14       38.10       42.88      6.08 o 
  -4   2  14        0.42        3.43      1.69 o 
  -3   2  14      290.91      272.35     13.82 o 
  -2   2  14        0.82        2.11      1.10 o 
  -1   2  14      314.81      328.16     12.05 o 
   0   2  14      117.26      118.09      8.00 o 
   1   2  14      112.81      104.61      6.15 o 
   2   2  14       56.04       57.52      4.20 o 
   3   2  14       34.36       29.80      4.26 o 
   4   2  14        0.00        2.74      3.56 o 
   5   2  14        7.99       16.53      4.92 o 
  -5   3  14       17.06       14.77      3.98 o 
  -4   3  14       26.71       26.96      4.64 o 
  -3   3  14       80.56       83.57      7.34 o 
  -2   3  14        5.34       11.70      2.03 o 
  -1   3  14        0.99        2.01      0.98 o 
   0   3  14        0.06        0.15      0.75 o 
   1   3  14       53.94       56.97      3.74 o 
   2   3  14       39.05       49.56      4.54 o 
   3   3  14       40.71       48.26      5.66 o 
   4   3  14        5.90        6.16      2.48 o 
  -5   4  14        0.02        0.00      2.50 o 
  -4   4  14       27.93       27.78      4.87 o 
  -3   4  14      402.95      380.45     29.58 o 
  -2   4  14       35.38       36.80      4.65 o 
  -1   4  14        4.09        7.00      1.73 o 
   0   4  14       28.96       32.82      2.81 o 
   1   4  14       11.61       10.89      1.99 o 
   2   4  14      403.19      375.64     44.26 o 
   3   4  14       25.16       25.41      4.20 o 
   4   4  14        1.23        4.24      2.48 o 
  -5   5  14        0.82        1.54      2.87 o 
  -4   5  14        8.21        5.52      5.63 o 
  -3   5  14       60.02       68.84      8.49 o 
  -2   5  14        0.02        0.00      1.07 o 
  -1   5  14        0.72        0.99      1.17 o 
   0   5  14        4.78        5.93      1.45 o 
   1   5  14       22.48       26.42      3.08 o 
   2   5  14       16.60       18.33      3.84 o 
   3   5  14       26.77       24.59      4.40 o 
   4   5  14        0.02        1.34      2.25 o 
  -4   6  14       84.93       68.18     13.67 o 
  -3   6  14      143.59      121.84     24.10 o 
  -2   6  14        8.09        6.92      1.79 o 
  -1   6  14       38.59       33.76      3.79 o 
   0   6  14       16.92       18.48      2.38 o 
   1   6  14       30.05       31.60      4.71 o 
   2   6  14      168.72      159.90     19.48 o 
   3   6  14       13.46       12.39      3.34 o 
   4   6  14        1.53        4.75      2.62 o 
  -4   7  14        0.12        0.00      3.89 o 
  -3   7  14       56.70       59.64     22.03 o 
  -2   7  14       78.20       72.20      8.31 o 
  -1   7  14       64.33       57.65      4.83 o 
   0   7  14       20.94       23.60      2.89 o 
   1   7  14        0.03        0.96      1.75 o 
   2   7  14      103.00       91.75      7.97 o 
   3   7  14       10.55       12.74      4.65 o 
  -3   8  14       14.38       15.27      4.33 o 
  -2   8  14        9.76        7.37      2.56 o 
  -1   8  14        2.44        1.30      1.54 o 
   0   8  14       48.24       44.08      4.14 o 
   1   8  14       16.82       14.17      3.30 o 
   2   8  14       30.14       36.73      5.88 o 
   3   8  14        1.38        3.96      2.45 o 
  -3   9  14        4.06        1.19      3.22 o 
  -2   9  14        7.66        9.43      2.82 o 
  -1   9  14        7.07        8.48      2.81 o 
   0   9  14       70.08       80.22      7.33 o 
   1   9  14        8.27       11.68      3.23 o 
   2   9  14        1.27        0.85      2.35 o 
  -2  10  14       15.99       21.41      4.27 o 
  -1  10  14        5.04       10.09      3.09 o 
   0  10  14        6.82       11.35      4.20 o 
   1  10  14        1.15        2.70      2.58 o 
  -5   1  15       18.46       21.42      5.09 o 
  -4   1  15        9.12        7.14      2.27 o 
  -3   1  15        3.01        3.42      1.58 o 
  -2   1  15      538.02      550.88     39.86 o 
  -1   1  15        0.82        2.03      1.07 o 
   0   1  15        0.01        0.41      0.69 o 
   1   1  15       82.35       83.92      4.76 o 
   2   1  15       21.45       23.31      2.97 o 
   3   1  15        1.15        2.21      1.53 o 
   4   1  15       10.86       10.56      3.91 o 
  -5   2  15        5.74       12.80      3.67 o 
  -4   2  15       35.36       38.37      4.51 o 
  -3   2  15        2.22        4.60      1.47 o 
  -2   2  15        4.37        4.12      1.32 o 
  -1   2  15        3.17        4.90      1.84 o 
   0   2  15      271.82      284.36     12.99 o 
   1   2  15       14.82       17.17      2.36 o 
   2   2  15       75.33       77.68      4.55 o 
   3   2  15       68.60       69.59      7.77 o 
   4   2  15        0.00        0.73      1.86 o 
  -5   3  15        1.00        1.96      2.44 o 
  -4   3  15      206.07      200.50     20.65 o 
  -3   3  15       21.75       18.40      3.11 o 
  -2   3  15        8.26       12.06      2.11 o 
  -1   3  15        0.01        0.65      1.04 o 
   0   3  15      403.90      402.86     25.62 o 
   1   3  15       21.38       19.49      2.56 o 
   2   3  15       56.44       59.27      5.64 o 
   3   3  15       19.38       17.16      3.43 o 
   4   3  15        0.35        1.29      2.47 o 
  -5   4  15        6.03        9.33      3.50 o 
  -4   4  15       50.72       49.51      8.52 o 
  -3   4  15       61.12       60.44      9.99 o 
  -2   4  15        0.79        0.30      1.36 o 
  -1   4  15        0.13        1.54      1.11 o 
   0   4  15      120.02      103.07      8.98 o 
   1   4  15       12.63       15.53      2.39 o 
   2   4  15      318.65      308.29     36.09 o 
   3   4  15        1.24        1.96      2.35 o 
   4   4  15        0.24        0.00      1.88 o 
  -4   5  15      145.41      120.87     19.55 o 
  -3   5  15        3.78        7.54      3.34 o 
  -2   5  15        0.53        0.90      1.53 o 
  -1   5  15       24.88       29.15      3.35 o 
   0   5  15        2.44        4.08      1.32 o 
   1   5  15        0.00        0.80      1.27 o 
   2   5  15      506.24      463.99     49.92 o 
   3   5  15        7.74        8.16      3.35 o 
   4   5  15        0.73        0.00      2.39 o 
  -4   6  15       59.61       42.22     13.34 o 
  -3   6  15       45.41       44.24     12.09 o 
  -2   6  15        8.09        9.44      2.57 o 
  -1   6  15        0.40        2.76      1.48 o 
   0   6  15      105.68       90.89      9.15 o 
   1   6  15       25.69       38.89      7.06 o 
   2   6  15      105.86      116.42     16.14 o 
   3   6  15        2.51        3.20      2.36 o 
   4   6  15       13.53       20.36      4.32 o 
  -4   7  15      157.01      144.95     30.65 o 
  -3   7  15        1.32        0.00      2.26 o 
  -2   7  15        2.94        7.40      5.55 o 
  -1   7  15       12.97       15.89      3.47 o 
   0   7  15      199.74      180.10     11.23 o 
   1   7  15        7.99       10.77      2.89 o 
   2   7  15        0.05        3.36      2.35 o 
   3   7  15        6.92        9.19      3.20 o 
  -3   8  15        3.75        8.01      3.45 o 
  -2   8  15       20.53       18.16      6.74 o 
  -1   8  15        4.93        6.44      2.49 o 
   0   8  15       88.27       89.42      5.75 o 
   1   8  15        0.08        2.46      2.25 o 
   2   8  15       28.06       31.89      6.54 o 
   3   8  15        0.95        0.00      2.15 o 
  -3   9  15        0.92        2.42      3.09 o 
  -2   9  15       67.68       77.97     13.96 o 
  -1   9  15        0.70        0.00      2.02 o 
   0   9  15        0.33        0.80      2.70 o 
   1   9  15       78.86       78.73      7.68 o 
   2   9  15       10.05       15.45      3.85 o 
  -2  10  15        5.16        4.77      2.41 o 
  -1  10  15        0.92        4.16      2.70 o 
   0  10  15        3.24        4.72      2.94 o 
   1  10  15        0.00        1.87      2.31 o 
  -5   0  16        2.70        2.68      2.85 o 
  -4   0  16       56.88       57.81     21.87 o 
  -3   0  16        2.83        3.13      2.73 o 
  -2   0  16      151.30      150.06     23.03 o 
  -1   0  16       46.13       43.13     13.58 o 
   0   0  16      227.24      213.41      6.68 o 
   1   0  16      346.47      342.41     11.88 o 
   2   0  16       16.31       15.11      3.64 o 
   3   0  16      484.77      413.33     23.94 o 
   4   0  16       16.23        8.28      5.14 o 
  -5   1  16        8.32       11.68      6.79 o 
  -4   1  16       33.56       36.48      4.35 o 
  -3   1  16        4.10        5.26      1.79 o 
  -2   1  16      114.13      102.32      6.57 o 
  -1   1  16        1.05        1.21      1.08 o 
   0   1  16       37.55       34.99      2.41 o 
   1   1  16      224.43      203.76      6.50 o 
   2   1  16        9.88       10.21      1.99 o 
   3   1  16       31.43       30.83      3.79 o 
   4   1  16        0.91        1.42      2.11 o 
  -5   2  16        4.44        5.88      3.65 o 
  -4   2  16       77.22       77.72      5.92 o 
  -3   2  16       57.11       58.57      4.45 o 
  -2   2  16       56.32       69.96      4.38 o 
  -1   2  16      119.05      119.05      6.33 o 
   0   2  16       15.55       18.77      2.27 o 
   1   2  16      293.48      267.29     15.91 o 
   2   2  16        0.71        3.48      1.46 o 
   3   2  16       58.44       54.34      7.47 o 
   4   2  16        0.14        0.00      1.86 o 
  -5   3  16        5.64        8.40      3.15 o 
  -4   3  16        4.44        9.44      3.14 o 
  -3   3  16       17.09       18.50      3.11 o 
  -2   3  16        1.51        2.24      1.43 o 
  -1   3  16       21.20       18.42      3.51 o 
   0   3  16      142.16      146.22     13.29 o 
   1   3  16      232.71      228.54     13.10 o 
   2   3  16      285.26      269.42     15.72 o 
   3   3  16        0.54        0.00      1.70 o 
   4   3  16        0.87        4.60      2.43 o 
  -5   4  16        0.96        5.06      2.83 o 
  -4   4  16      156.19      140.23     10.14 o 
  -3   4  16       10.11       12.44      3.00 o 
  -2   4  16       42.62       42.53      5.04 o 
  -1   4  16       27.41       32.06      4.35 o 
   0   4  16      127.63      125.08      5.50 o 
   1   4  16      313.99      284.43     19.13 o 
   2   4  16        0.64        3.50      2.18 o 
   3   4  16        0.07        0.00      1.84 o 
   4   4  16       11.87       14.68      3.89 o 
  -4   5  16        3.50        3.45      4.06 o 
  -3   5  16        8.39       10.03      3.70 o 
  -2   5  16        7.01        6.82      2.29 o 
  -1   5  16       27.90       34.01      3.69 o 
   0   5  16        7.49        4.51      1.62 o 
   1   5  16       40.63       41.07      4.88 o 
   2   5  16        0.50        2.16      2.07 o 
   3   5  16       17.63       23.23      4.38 o 
   4   5  16        0.02        1.23      2.57 o 
  -4   6  16       22.12       22.07      7.87 o 
  -3   6  16        9.53       10.63      4.31 o 
  -2   6  16       16.57       17.99      3.43 o 
  -1   6  16       42.16       38.68      4.18 o 
   0   6  16        3.37        5.04      1.80 o 
   1   6  16      165.28      166.00     19.25 o 
   2   6  16        0.96        2.58      2.09 o 
   3   6  16        1.20        0.00      2.15 o 
  -4   7  16        3.84        8.19      7.12 o 
  -3   7  16        0.09        3.03      2.66 o 
  -2   7  16        3.84        5.60      5.96 o 
  -1   7  16        8.29        8.12      2.19 o 
   0   7  16        8.29        9.20      2.82 o 
   1   7  16      199.13      204.46     15.32 o 
   2   7  16        0.95        2.02      2.05 o 
   3   7  16        7.02       12.00      3.81 o 
  -3   8  16        7.84       10.05      3.52 o 
  -2   8  16        0.48        0.00      3.15 o 
  -1   8  16        0.07        1.02      1.52 o 
   0   8  16        1.28        1.13      1.85 o 
   1   8  16      147.31      135.33     11.29 o 
   2   8  16        0.37        5.07      2.58 o 
  -2   9  16       17.21       19.01      7.87 o 
  -1   9  16        2.77        2.68      2.39 o 
   0   9  16        0.05        4.16      2.45 o 
   1   9  16        6.69        8.41      3.37 o 
   2   9  16        0.16        0.00      2.41 o 
  -1  10  16        6.92       11.63      5.88 o 
   0  10  16       28.72       30.83      9.44 o 
   1  10  16       26.64       38.39      7.09 o 
  -5   1  17        0.60        1.03      2.48 o 
  -4   1  17        0.26        6.37      2.39 o 
  -3   1  17        1.96        5.15      1.88 o 
  -2   1  17      158.57      149.95      7.73 o 
  -1   1  17        7.66        6.97      1.89 o 
   0   1  17       10.59       10.59      1.91 o 
   1   1  17      293.02      290.52      9.83 o 
   2   1  17        0.07        0.00      1.14 o 
   3   1  17        2.97        3.41      1.68 o 
   4   1  17        0.29        1.53      2.62 o 
  -5   2  17        1.02        0.80      2.49 o 
  -4   2  17       11.83       12.29      2.75 o 
  -3   2  17        6.10        6.15      1.74 o 
  -2   2  17        1.37        2.22      1.34 o 
  -1   2  17       18.94       16.03      3.19 o 
   0   2  17       92.37       90.20      5.04 o 
   1   2  17      642.36      624.43     27.43 o 
   2   2  17        5.21        8.71      2.11 o 
   3   2  17       51.61       50.82      5.91 o 
   4   2  17        0.07        2.83      2.14 o 
  -5   3  17        4.87        2.48      2.66 o 
  -4   3  17      151.09      155.13     15.32 o 
  -3   3  17       12.12       16.01      2.97 o 
  -2   3  17        4.59        6.15      1.84 o 
  -1   3  17        0.18        0.64      1.61 o 
   0   3  17        1.67        3.02      1.92 o 
   1   3  17      238.87      249.60     17.31 o 
   2   3  17       64.12       59.56      4.98 o 
   3   3  17        1.20        4.13      2.11 o 
   4   3  17        0.25        0.00      3.48 o 
  -4   4  17      185.80      190.75     18.13 o 
  -3   4  17        0.38        4.10      1.96 o 
  -2   4  17        0.77        2.54      1.85 o 
  -1   4  17        6.75        5.55      2.11 o 
   0   4  17       18.14       18.84      3.45 o 
   1   4  17       31.20       29.22      3.38 o 
   2   4  17        0.62        3.09      2.23 o 
   3   4  17        0.78        2.93      2.38 o 
   4   4  17        0.03        2.78      2.58 o 
  -4   5  17      129.19      133.60     12.76 o 
  -3   5  17       16.69       18.47      4.98 o 
  -2   5  17       46.10       49.46      7.01 o 
  -1   5  17      209.26      180.72     15.20 o 
   0   5  17        9.22       13.65      2.46 o 
   1   5  17        2.84        3.02      1.64 o 
   2   5  17       69.37       73.54      7.03 o 
   3   5  17        9.34        6.38      2.48 o 
  -4   6  17      118.98      123.13     18.64 o 
  -3   6  17        0.41        0.00      2.71 o 
  -2   6  17       25.71       31.20      5.60 o 
  -1   6  17       12.52       12.70      2.99 o 
   0   6  17       16.31       19.91      3.11 o 
   1   6  17       14.24       14.87      3.23 o 
   2   6  17        4.34        5.36      2.93 o 
   3   6  17        7.08        8.50      3.07 o 
  -3   7  17        0.06        0.00      2.15 o 
  -2   7  17        0.07        2.66      2.54 o 
  -1   7  17        0.46        0.02      1.42 o 
   0   7  17       18.67       20.97      3.31 o 
   1   7  17      143.44      143.89     18.18 o 
   2   7  17       24.92       25.25      4.56 o 
   3   7  17        0.12        3.22      2.64 o 
  -3   8  17        4.84        7.79      3.74 o 
  -2   8  17        0.26        3.25      2.75 o 
  -1   8  17        1.64        5.39      2.05 o 
   0   8  17        5.33        5.10      3.08 o 
   1   8  17      234.36      268.22     14.46 o 
   2   8  17        2.55        4.01      2.40 o 
  -2   9  17       31.14       43.73     10.11 o 
  -1   9  17        2.20        4.40      2.26 o 
   0   9  17       13.09       10.00      3.77 o 
   1   9  17       32.46       39.21      7.26 o 
   0  10  17       13.77       28.23      6.71 o 
  -5   0  18        5.61        6.40      3.80 o 
  -4   0  18        0.40        2.60      2.52 o 
  -3   0  18      395.97      369.84     52.93 o 
  -2   0  18        9.25        6.98      2.81 o 
  -1   0  18       88.96       74.85      5.73 o 
   0   0  18      210.02      190.69     14.41 o 
   1   0  18       31.12       37.19      5.17 o 
   2   0  18      101.49      101.24      7.54 o 
   3   0  18       22.21       20.02      4.67 o 
   4   0  18       26.36       34.79      9.28 o 
  -5   1  18        9.24       11.07      4.22 o 
  -4   1  18       11.21       13.57      3.49 o 
  -3   1  18       35.94       39.50      4.52 o 
  -2   1  18        0.26        0.43      1.07 o 
  -1   1  18        3.63        4.22      1.61 o 
   0   1  18        0.44        2.44      1.47 o 
   1   1  18       28.99       29.99      3.33 o 
   2   1  18        0.27        2.46      1.44 o 
   3   1  18        0.13        1.13      1.75 o 
   4   1  18        2.24        7.15      3.38 o 
  -5   2  18       19.03       20.51      4.91 o 
  -4   2  18       26.11       29.41      4.13 o 
  -3   2  18        3.82        5.77      1.84 o 
  -2   2  18       33.61       34.07      3.55 o 
  -1   2  18        4.53        3.50      1.91 o 
   0   2  18        2.77        1.42      1.81 o 
   1   2  18      589.54      600.49     36.84 o 
   2   2  18       22.69       23.05      3.18 o 
   3   2  18       16.67       21.68      3.96 o 
   4   2  18       15.25       23.34      4.85 o 
  -4   3  18      114.92      113.93      9.35 o 
  -3   3  18        0.04        0.36      1.50 o 
  -2   3  18        0.58        2.51      1.99 o 
  -1   3  18      123.56      107.92      7.08 o 
   0   3  18        7.49        6.59      1.89 o 
   1   3  18      409.75      365.97     17.74 o 
   2   3  18       24.53       24.08      3.44 o 
   3   3  18        5.20        6.55      2.61 o 
   4   3  18        0.85        2.70      2.41 o 
  -4   4  18        0.10        3.40      3.09 o 
  -3   4  18        0.66        2.96      1.91 o 
  -2   4  18        0.42        1.73      1.94 o 
  -1   4  18      120.72      112.30      7.50 o 
   0   4  18       10.13        8.40      2.53 o 
   1   4  18      141.92      137.62     12.43 o 
   2   4  18       15.87       15.76      3.98 o 
   3   4  18        1.47        2.72      2.46 o 
  -4   5  18        0.01        1.25      3.48 o 
  -3   5  18        2.24        0.00      2.98 o 
  -2   5  18        0.75        2.06      1.86 o 
  -1   5  18        3.06        1.93      1.82 o 
   0   5  18        3.37        3.09      1.73 o 
   1   5  18        1.50        6.72      2.33 o 
   2   5  18        5.68       10.72      3.01 o 
   3   5  18        1.33        0.29      2.51 o 
  -4   6  18        4.97        8.96      4.02 o 
  -3   6  18        8.58       13.43      4.10 o 
  -2   6  18        5.86       10.19      2.57 o 
  -1   6  18        9.36       14.30      3.46 o 
   0   6  18       45.98       41.18      5.22 o 
   1   6  18      158.07      171.93     10.93 o 
   2   6  18       30.56       30.85      5.75 o 
   3   6  18        0.64        2.09      2.46 o 
  -3   7  18        2.49       10.99      3.73 o 
  -2   7  18        1.00        2.20      3.06 o 
  -1   7  18       42.66       44.55      5.64 o 
   0   7  18       10.99       12.18      3.05 o 
   1   7  18       42.58       68.99      8.79 o 
   2   7  18        0.98        1.61      2.09 o 
  -3   8  18       10.31       16.27      7.46 o 
  -2   8  18        0.28        1.74      2.93 o 
  -1   8  18       35.76       38.06      5.32 o 
   0   8  18        0.16        0.45      2.38 o 
   1   8  18       13.90       27.48      5.71 o 
   2   8  18       10.64       15.75      4.06 o 
  -2   9  18        4.20       12.77      4.55 o 
  -1   9  18        2.77        3.40      3.04 o 
   0   9  18       29.37       39.72      6.84 o 
   1   9  18        0.88        1.39      3.18 o 
  -4   1  19        0.02        0.00      1.84 o 
  -3   1  19       15.53       15.14      2.59 o 
  -2   1  19        5.36        6.92      1.95 o 
  -1   1  19       24.32       21.69      3.20 o 
   0   1  19        5.65        8.44      2.92 o 
   1   1  19       83.90       85.24      5.50 o 
   2   1  19       55.14       56.94      4.91 o 
   3   1  19       13.88       14.50      2.85 o 
   4   1  19        0.56        0.00      2.80 o 
  -4   2  19        3.09        4.05      2.08 o 
  -3   2  19       62.31       67.60      5.13 o 
  -2   2  19        1.20        3.21      1.56 o 
  -1   2  19       10.19        8.11      2.64 o 
   0   2  19      173.02      159.77     12.09 o 
   1   2  19      202.43      206.32      8.68 o 
   2   2  19       14.70       17.58      2.88 o 
   3   2  19        2.02        1.07      1.92 o 
   4   2  19        0.13        0.89      2.41 o 
  -4   3  19        5.28        6.30      2.97 o 
  -3   3  19       57.88       51.23      5.41 o 
  -2   3  19        3.27        3.34      2.06 o 
  -1   3  19       23.11       28.25      5.25 o 
   0   3  19        3.34        3.39      2.15 o 
   1   3  19      145.90      125.85      6.92 o 
   2   3  19        1.39        4.37      1.96 o 
   3   3  19       10.52       12.13      3.22 o 
  -4   4  19       10.10        6.92      3.58 o 
  -3   4  19        0.19        0.80      1.89 o 
  -2   4  19        0.05        1.39      1.70 o 
  -1   4  19       30.73       32.73      4.91 o 
   0   4  19        7.87       11.19      4.47 o 
   1   4  19       67.18       71.49      6.01 o 
   2   4  19       29.25       33.90      4.97 o 
   3   4  19        4.32        2.92      2.65 o 
  -4   5  19       25.80       26.95     10.77 o 
  -3   5  19       31.25       30.17      6.44 o 
  -2   5  19       10.49       11.62      3.02 o 
  -1   5  19      283.17      258.46     25.85 o 
   0   5  19        1.48        5.48      2.43 o 
   1   5  19      105.80      100.33      6.69 o 
   2   5  19       22.94       28.44      4.53 o 
   3   5  19       12.29       22.87      4.39 o 
  -3   6  19        3.43        1.74      2.81 o 
  -2   6  19       15.00       13.41      4.29 o 
  -1   6  19       31.84       30.79      5.12 o 
   0   6  19        0.00        2.10      1.91 o 
   1   6  19       43.61       56.77      7.96 o 
   2   6  19        3.79        8.85      2.92 o 
   3   6  19        5.59        8.08      4.13 o 
  -3   7  19       15.28       18.49      6.88 o 
  -2   7  19        4.77       14.93      4.29 o 
  -1   7  19       20.54       17.84      5.05 o 
   0   7  19        2.13        1.64      2.03 o 
   1   7  19       25.36       36.69      6.56 o 
   2   7  19        2.41        4.53      2.68 o 
  -2   8  19        0.00        1.31      2.91 o 
  -1   8  19        0.16        2.35      2.31 o 
   0   8  19       70.11       90.25      9.83 o 
   1   8  19       37.50       47.62      7.66 o 
  -1   9  19        1.97        3.94      3.69 o 
   0   9  19        0.01        0.00      4.31 o 
  -4   0  20        0.25        4.13      4.56 o 
  -3   0  20       28.20       39.45      6.85 o 
  -2   0  20       18.72       18.91      4.73 o 
  -1   0  20       55.62       61.43      7.29 o 
   0   0  20     1369.27     1241.03     38.77 o 
   1   0  20       15.88       28.33      7.62 o 
   2   0  20        0.31        4.39      4.72 o 
   3   0  20        3.34        4.06      2.66 o 
  -4   1  20        1.16        4.74      2.14 o 
  -3   1  20        5.70       11.69      2.34 o 
  -2   1  20        0.98        4.60      1.62 o 
  -1   1  20        1.80        2.16      1.67 o 
   0   1  20      137.24      128.72      9.08 o 
   1   1  20      110.71      118.29      8.66 o 
   2   1  20       24.68       20.50      3.21 o 
   3   1  20        0.81        2.03      1.88 o 
  -4   2  20       29.87       31.12      4.44 o 
  -3   2  20        0.86        2.05      1.69 o 
  -2   2  20       76.02       68.98      5.14 o 
  -1   2  20      144.67      132.80      8.65 o 
   0   2  20        7.13        9.33      3.34 o 
   1   2  20       78.46       76.85      6.00 o 
   2   2  20      157.29      138.29      6.55 o 
   3   2  20        0.92        2.47      2.15 o 
  -4   3  20        7.10       13.94      3.96 o 
  -3   3  20        2.38        4.71      2.17 o 
  -2   3  20        0.54        0.58      1.63 o 
  -1   3  20       50.38       52.00      5.91 o 
   0   3  20      154.46      155.49     10.52 o 
   1   3  20        1.07        0.91      1.71 o 
   2   3  20      112.04      108.11      5.97 o 
   3   3  20        0.14        1.90      2.09 o 
  -4   4  20        2.28        0.00      3.21 o 
  -3   4  20        1.94        2.01      2.10 o 
  -2   4  20        1.84        1.89      1.91 o 
  -1   4  20       41.06       37.35      5.60 o 
   0   4  20      117.41      122.48      9.05 o 
   1   4  20       62.39       66.88      6.37 o 
   2   4  20        6.49        9.21      2.98 o 
   3   4  20        3.94        3.61      3.40 o 
  -4   5  20        0.00        1.06      2.83 o 
  -3   5  20        1.03        0.00      2.66 o 
  -2   5  20        5.32        6.08      2.42 o 
  -1   5  20        0.87        3.38      2.34 o 
   0   5  20        1.92        0.00      1.82 o 
   1   5  20        6.46       11.97      2.86 o 
   2   5  20       11.73       13.45      4.39 o 
   3   5  20        0.82        0.72      2.36 o 
  -3   6  20        0.86        2.85      2.87 o 
  -2   6  20       39.42       42.49      6.46 o 
  -1   6  20        1.91        3.91      2.25 o 
   0   6  20        0.33        5.33      3.09 o 
   1   6  20        6.20        8.94      3.56 o 
   2   6  20        7.78        8.13      3.98 o 
  -3   7  20        1.57        5.84      3.58 o 
  -2   7  20        3.28        6.75      4.80 o 
  -1   7  20       30.63       34.07      7.29 o 
   0   7  20       31.07       33.78      6.08 o 
   1   7  20        9.54       15.13      4.27 o 
   2   7  20        8.52       16.20      4.90 o 
  -2   8  20        4.51        5.88      3.38 o 
  -1   8  20       12.53       18.96      3.97 o 
   0   8  20       48.14       50.86     11.27 o 
   1   8  20        3.00        9.26      3.86 o 
  -4   1  21        0.16        1.82      2.02 o 
  -3   1  21       34.19       34.56      3.98 o 
  -2   1  21        0.42        1.29      1.39 o 
  -1   1  21       15.64       16.35      3.25 o 
   0   1  21      190.15      165.25     10.48 o 
   1   1  21        0.00        1.40      2.16 o 
   2   1  21       10.32        9.27      2.34 o 
   3   1  21        1.09        2.65      2.19 o 
  -4   2  21        9.55       13.78      3.15 o 
  -3   2  21       16.92       16.04      3.22 o 
  -2   2  21        4.64        6.70      2.22 o 
  -1   2  21        5.00        8.94      3.23 o 
   0   2  21       34.95       36.71      6.31 o 
   1   2  21        1.55        4.90      2.75 o 
   2   2  21        0.18        1.24      1.96 o 
   3   2  21        0.31        0.01      2.46 o 
  -4   3  21        0.33        2.86      3.29 o 
  -3   3  21        5.64        6.32      2.22 o 
  -2   3  21        0.42        1.46      1.92 o 
  -1   3  21        1.52        5.73      2.47 o 
   0   3  21       43.20       43.43      6.66 o 
   1   3  21        1.74        3.01      2.45 o 
   2   3  21        0.58        1.31      2.04 o 
   3   3  21        3.73        7.74      3.15 o 
  -4   4  21        1.39        0.55      3.32 o 
  -3   4  21        4.34        3.59      2.10 o 
  -2   4  21        5.63        7.00      2.59 o 
  -1   4  21        0.96        4.34      2.31 o 
   0   4  21        0.01        1.53      2.40 o 
   1   4  21        3.97        6.79      3.26 o 
   2   4  21       15.90       19.11      5.12 o 
   3   4  21        0.10        4.25      2.71 o 
  -3   5  21        9.20        9.23      4.26 o 
  -2   5  21        0.02        1.16      1.97 o 
  -1   5  21       40.38       49.12      6.13 o 
   0   5  21        3.16        4.27      2.98 o 
   1   5  21       52.56       64.69      7.75 o 
   2   5  21        0.02        0.77      3.06 o 
  -3   6  21        0.22        0.94      2.49 o 
  -2   6  21        4.20        6.05      2.42 o 
  -1   6  21       10.05       14.44      3.48 o 
   0   6  21        0.50        2.40      2.65 o 
   1   6  21        3.27        7.95      3.28 o 
   2   6  21        6.50       18.54      6.21 o 
  -2   7  21        0.17        0.71      2.11 o 
  -1   7  21        0.07        0.55      2.14 o 
   0   7  21       14.82       16.16      4.36 o 
   1   7  21        2.20        3.20      2.63 o 
  -1   8  21       13.50       20.68      8.01 o 
   0   8  21        1.31        9.28      4.80 o 
  -4   0  22        6.62        7.75      3.82 o 
  -3   0  22        9.58        6.18      3.42 o 
  -2   0  22       24.95       26.43      5.49 o 
  -1   0  22       40.44       41.64      6.74 o 
   0   0  22      317.14      301.35     20.54 o 
   1   0  22       56.13       41.25      9.61 o 
   2   0  22        0.02        5.14      4.64 o 
   3   0  22       17.17       22.02      5.15 o 
  -4   1  22        1.83        2.43      2.10 o 
  -3   1  22        2.39        4.51      2.02 o 
  -2   1  22        9.10        9.91      2.29 o 
  -1   1  22       13.54       13.46      3.05 o 
   0   1  22      442.14      403.36     16.69 o 
   1   1  22       16.13       21.88      4.97 o 
   2   1  22       27.41       30.05      4.65 o 
   3   1  22        1.44        2.40      2.16 o 
  -4   2  22       10.99        9.17      2.91 o 
  -3   2  22       30.85       26.82      4.09 o 
  -2   2  22        8.12        9.90      2.72 o 
  -1   2  22       11.71       10.59      3.24 o 
   0   2  22      391.90      374.30     19.80 o 
   1   2  22        0.06        1.97      2.52 o 
   2   2  22        0.05        2.01      2.12 o 
   3   2  22       14.41       26.08      4.68 o 
  -4   3  22       30.66       30.80      5.76 o 
  -3   3  22        0.17        1.62      1.92 o 
  -2   3  22       14.04       13.68      3.45 o 
  -1   3  22        0.27        2.20      1.95 o 
   0   3  22        0.13        0.74      2.10 o 
   1   3  22        0.49        4.17      2.62 o 
   2   3  22        1.32        9.11      3.40 o 
   3   3  22        0.60        5.96      2.51 o 
  -3   4  22        0.57        1.36      2.12 o 
  -2   4  22      129.47      122.30      9.29 o 
  -1   4  22        0.40        1.42      1.99 o 
   0   4  22        0.32        0.41      2.19 o 
   1   4  22       40.69       42.61      7.08 o 
   2   4  22       12.40       18.86      4.98 o 
  -3   5  22        1.24        0.06      4.89 o 
  -2   5  22        0.27        0.46      2.05 o 
  -1   5  22        8.05        5.37      2.53 o 
   0   5  22        0.17        1.21      2.38 o 
   1   5  22       13.51       18.71      4.63 o 
   2   5  22        0.02        4.38      3.34 o 
  -3   6  22        0.66        3.97      5.30 o 
  -2   6  22       64.26       51.20      6.44 o 
  -1   6  22       10.23        6.95      3.01 o 
   0   6  22       15.45       19.68      5.02 o 
   1   6  22        0.38        0.50      3.64 o 
   2   6  22        0.27        0.00      3.14 o 
  -2   7  22        0.03        0.00      2.97 o 
  -1   7  22        1.61        2.92      2.31 o 
   0   7  22       10.93       10.16      3.92 o 
   1   7  22        0.46        4.47      3.48 o 
  -4   1  23        0.36        3.85      2.46 o 
  -3   1  23        0.00        2.33      1.70 o 
  -2   1  23        2.50        3.04      1.86 o 
  -1   1  23       53.13       57.31      6.31 o 
   0   1  23      209.87      196.41     17.31 o 
   1   1  23       12.55       10.74      4.06 o 
   2   1  23        7.65       13.07      4.72 o 
   3   1  23        0.18        0.85      2.22 o 
  -3   2  23        0.76        4.35      2.01 o 
  -2   2  23       15.96       15.08      3.60 o 
  -1   2  23        8.76        5.20      3.02 o 
   0   2  23        1.51        7.34      3.61 o 
   1   2  23       32.96       30.92      6.27 o 
   2   2  23        3.12       11.99      4.30 o 
   3   2  23        2.59        6.25      5.80 o 
  -3   3  23        0.64        3.67      2.18 o 
  -2   3  23       27.78       37.26      5.70 o 
  -1   3  23        0.33        4.23      2.22 o 
   0   3  23       68.80       79.98      9.29 o 
   1   3  23        8.13        1.62      2.78 o 
   2   3  23       27.99       30.65      8.95 o 
  -3   4  23        2.65        4.15      2.65 o 
  -2   4  23       50.57       52.86      6.79 o 
  -1   4  23        6.73        8.15      3.25 o 
   0   4  23        5.66        7.80      3.39 o 
   1   4  23       21.48       24.49      5.49 o 
   2   4  23        1.28        0.00      3.48 o 
  -3   5  23        1.06        0.00      3.15 o 
  -2   5  23        0.30        1.96      2.40 o 
  -1   5  23       19.17       24.24      4.50 o 
   0   5  23        0.00        1.49      2.21 o 
   1   5  23        5.24       10.60      4.64 o 
   2   5  23        5.25        5.17      3.18 o 
  -2   6  23       26.24       32.02      5.20 o 
  -1   6  23        5.38        9.70      3.12 o 
   0   6  23        5.07        8.89      4.89 o 
   1   6  23       24.34       40.42     10.44 o 
  -1   7  23        0.00        2.66      3.16 o 
   0   7  23       39.39       46.33      7.67 o 
  -3   0  24        0.00        1.42      2.14 o 
  -2   0  24        0.36        0.76      2.23 o 
  -1   0  24      365.01      320.46     27.34 o 
   0   0  24       15.88       23.36      7.62 o 
   1   0  24        2.39        7.29      4.80 o 
   2   0  24        8.46        9.61      5.63 o 
  -3   1  24        3.36        2.97      1.93 o 
  -2   1  24        0.00        1.79      1.68 o 
  -1   1  24       79.76       65.61      8.72 o 
   0   1  24        0.91        4.39      2.81 o 
   1   1  24        3.17        5.99      2.97 o 
   2   1  24        1.00        3.82      2.78 o 
  -3   2  24        9.46       11.58      2.88 o 
  -2   2  24        0.05        1.71      2.01 o 
  -1   2  24       97.03      102.54      9.74 o 
   0   2  24        0.50        3.21      5.30 o 
   1   2  24        0.03        1.73      2.87 o 
   2   2  24        2.33        7.10      3.73 o 
  -3   3  24        0.50        2.36      2.62 o 
  -2   3  24        3.64        2.46      2.61 o 
  -1   3  24        3.70        7.09      3.22 o 
   0   3  24        0.24        0.00      4.56 o 
   1   3  24       85.77       79.53      9.46 o 
   2   3  24        0.01        4.14      4.47 o 
  -3   4  24        0.01        1.80      2.66 o 
  -2   4  24       14.88       23.47      6.10 o 
  -1   4  24        3.17        5.63      3.42 o 
   0   4  24        0.50        0.52      3.98 o 
   1   4  24       19.36       17.77      4.80 o 
   2   4  24        2.13        0.00      3.81 o 
  -2   5  24        3.43        4.32      2.78 o 
  -1   5  24        0.13        6.18      2.82 o 
   0   5  24        8.19        8.59      3.89 o 
   1   5  24        0.96        0.00      3.64 o 
  -1   6  24        0.35        1.70      2.42 o 
   0   6  24        0.07        0.00      2.69 o 
  -3   1  25        2.30        3.79      1.97 o 
  -2   1  25        0.03        2.64      1.73 o 
  -1   1  25       67.71       82.71     10.14 o 
   0   1  25        0.24        5.73      2.92 o 
   1   1  25        1.35        2.41      3.10 o 
   2   1  25        6.54        8.94      3.84 o 
  -3   2  25        0.14        4.01      2.05 o 
  -2   2  25        2.31        8.38      3.11 o 
  -1   2  25       42.92       40.86      7.12 o 
   0   2  25        0.17        2.54      2.59 o 
   1   2  25        0.06        2.08      2.78 o 
   2   2  25        1.96        2.70      3.04 o 
  -3   3  25        7.53        6.39      2.99 o 
  -2   3  25        0.91        0.00      2.23 o 
  -1   3  25       36.50       46.75      7.67 o 
   0   3  25        0.05        1.29      2.21 o 
   1   3  25       15.31       19.70      4.97 o 
   2   3  25        1.64        8.12      4.80 o 
  -2   4  25       18.45       23.90      6.39 o 
  -1   4  25        4.76        4.21      2.50 o 
   0   4  25       16.16       22.21      5.44 o 
   1   4  25       10.64        7.35      3.73 o 
  -2   5  25        8.85       10.64      3.32 o 
  -1   5  25       29.81       33.02      6.70 o 
   0   5  25        1.53        7.27      4.89 o 
   1   5  25       10.14       11.43      5.47 o 
  -3   0  26        4.10        5.97      2.97 o 
  -2   0  26        9.43       19.13      5.80 o 
  -1   0  26      421.04      379.05     25.51 o 
   0   0  26       18.55       13.09      5.96 o 
   1   0  26        2.42        3.98      4.31 o 
  -2   1  26        1.04        4.79      2.17 o 
  -1   1  26       43.06       48.00      7.88 o 
   0   1  26        1.98        2.41      6.13 o 
   1   1  26        0.10        0.20      3.98 o 
  -2   2  26        4.18        7.76      3.34 o 
  -1   2  26       61.04       69.49     12.01 o 
   0   2  26        0.23        1.20      4.14 o 
   1   2  26        0.00        0.00      2.63 o 
  -2   3  26        2.54        7.52      3.92 o 
  -1   3  26        2.13        4.05      2.75 o 
   0   3  26        2.17        4.34      2.99 o 
   1   3  26        0.00        0.38      2.75 o 
  -2   4  26        0.99        3.53      2.36 o 
  -1   4  26        0.01        4.08      3.98 o 
   0   4  26        2.09        4.47      3.64 o 
  -2   1  27       22.66       23.68      4.43 o 
  -1   1  27        2.51        5.05      3.10 o 
   0   1  27        0.26        3.17      2.99 o 
   1   1  27        5.66        5.07      3.81 o 
  -2   2  27       12.49       12.83      3.58 o 
  -1   2  27       76.92       69.94     11.85 o 
   0   2  27       13.17       12.24      7.37 o 
   1   2  27        1.10        1.34      2.85 o 
  -1   3  27        0.78        2.19      2.57 o 
   0   3  27        1.86        3.26      3.89 o 
  -1   0  28       46.53       58.98     12.76 o 
   0   0  28       22.24       25.51      8.95 o 
  -1   1  28        0.71        1.38      2.92 o 
   0   1  28        0.73        4.47      2.69 o 
                                                 
